# Supplementary material for: SARS-CoV-2 infection induces DNA damage, through CHK1 degradation and impaired 53BP1 recruitment, and cellular senescence
Source: Nat Cell Biol. 2023 Mar 9;25(4):550–64. doi: 10.1038/s41556-023-01096-x (PMC10104783; doi:10.1038/s41556-023-01096-x)
Supplement: Supplementary file 3 — Tables listing the antibodies and the RT–qPCR primers used in this work. [file 41556_2023_1096_MOESM3_ESM.xlsx]

## Sheet: Supplementary Table 1
	Antibody	Company	Catalogue number	dilution for IF	dilution for WB	dilution for FACS	dilution for IHC
	gH2AX (Ser139)	Abcam	ab11174				1:1000
	gH2AX (Ser139)	Millipore	05-636	1:1000	1:1000
	53BP1	Bethyl	A303-906A	1:1000
	53BP1	Novus	NB100-304		1:1000		1:1000
	ACE2	Abcam	ab15348				1:500
	ATM	Abcam	ab32420		1:1000
	ATR	Santa Cruz	sc-1887		1:1000
	Beclin 1	Bethyl	A302-566A-T		1:1000
	Beta-actin	Sigma-Aldrich	A2228		1:10000
	BrdU	BDbioscience	347580			1:50
	CD68	Abcam	ab125212				1:500
	CDT1	Cell Signaling	#8064		1:1000
	cGAS	Cell Signaling	#15102	1:200
	CHK1	Novus	NB100-46				1:200
	CHK1 (2G1D5)	Cell Signaling	#2360	1:500	1:1000	1:200
	CHK1 (ST57-09)	ThermoFisher	MA532180		1:10000
	CHK2	Millipore	05-649		1:1000
	Cleaved Caspase-3 (Asp 175)	Cell Signaling	9661		1:1000
	DNA-PK	Abcam	ab32566		1:1000
	HA-tag	Abcam	ab236632	1:500	1:1000
	Histone H3	Abcam	ab10799		1:5000
	Human Cytokeratin 8/18 (EP17/EP30)	Dako	M3652	1:500
	ISceI (FL-86)	Santa Cruz	sc-98269	1:1000
	KAP1	Abcam	ab10484		1:5000
	LC3B	Sigma-Aldrich	L7543		1:1000
	p16	Abcam	ab51243				1:100
	p21	Abcam	ab188224				1:1000 in mouse samples
	P21	Cell Signaling	#2946				1:50 in human samples
	P38 MAPK	Cell Signaling	#9212		1:1000
	P53	Abcam	ab1101		1:1000
	p62	Abcam	ab240635		1:1000
	pATM (Ser1981)	Rockland	200-301-400		1:1000
	pATR (T1989)	Abcam	ab223258		1:1000
	pCHK1 (S317)	Cell Signaling	#2344		1:1000
	pCHK2 (Thr68)	Cell Signaling	#2661		1:1000
	PCNA	Bio Rad	MCA1558		1:5000
	pDNA-PK (Ser2056) (EPR5670)	Abcam	ab124918		1:1000
	pKAP1 (S824)	Bethyl	A300-767A	1:1000	1:1000
	pP38 MAPK (Thr180/Tyr182)	Cell Signaling	#9211		1:1000
	pP53 (Ser15)	Cell Signaling	#9284		1:1000
	proSP-C	Abcam	ab3786				1:200
	pRPA (S4/S8)	Bethyl	A300-245A	1:500	1:1000		1:100 in mice; 1:1000 in humans
	pSTAT1 (Ser 727)	Cell Signaling	#9177		1:1000
	pSTAT1 (Tyr 701) (58D6)	Cell Signaling	#9167		1:1000
	RPA	Calbiochem	NA18-100UG		1:1000
	RRM1	Santa Cruz	sc-11733		1:1000
	RRM2	Novus	NBP1-31661	1:500			1:500
	RRM2	Santa Cruz	sc-10844		1:2000
	SARS-CoV2 nucleocapsid	Sino Biological	40588-T62	1:5000
	SARS-CoV2 nucleocapsid	Sino Biological	40143-R019				1:5000
	SARS-CoV2 nucleocapsid (1A6)	ThermoFisher	MA5-35941	1:5000	1:1000
	STAT1 (9H2)	Cell Signaling	#9176		1:1000
	Strep-tag II epitope	Qiagen	34850	1:500	1:1000
	Tubulin	Sigma-Aldrich	T5168		1:10000
	Ubiquitin (P4D1)	Santa Cruz	sc-8017		1:1000
	Vinculin	Sigma-Aldrich	V9131		1:10000
	Cy3 D/M	Jackson	715-165-150	1:500
	Cy3 D/R	Jackson	711-165-152	1:500
	Cy3 D/G	Jackson	705-165-147	1:500
	A488 D/M	ThermoFisher	A21202	1:500
	A488 D/R	ThermoFisher	A21206	1:500
	A488 D/G	ThermoFisher	A11055	1:500
	A647 D/M	ThermoFisher	A31571	1:500
	A647 D/R	ThermoFisher	A31573	1:500
	A647 D/G	ThermoFisher	A21447	1:500

## Sheet: Supplementary Table 2
	primer name	primer sequence
	Human CHK1 FW	CAACAAACCCCTCAAGAAAGG
	Human CHK1 RV	TGGATTGAATGTGCTTAGAAAATC
	Human CXCL10 FW	GCATCAGCATTAGTAATCAACCTG
	Human CXCL10 RV	TGGCCTTCGATTCTGGATTC
	Human CXCL9 FW	GGACTATCCACCTACAATCCTTG
	Human CXCL9 RV	TTTTAATCAGTTCCTTCACATCTGC
	Human IL-1B FW	ATGCACCTGTACGATCACTG
	Human IL-1B RV	ACAAAGGACATGGAGAACACC
	Human IL-6 FW	CCACTCACCTCTTCAGAACG
	Human IL-6 RV	CATCTTTGGAAGGTTCAGGTTG
	Human IL8 FW	TTGGCAGCCTTCCTGATTTC
	Human IL8 RV	TCTTTAGCACTCCTTGGCAAAAC
	Human RPLP0 FW	TTCATTGTGGGAGCAGAC
	Human RPLP0 RV	CAGCAGTTTCTCCAGAGC
	Human RRM2 FW	AAGGACATTCAGCACTGGG
	Human RRM2 RV	AGCGGGCTTCTGTAATCTG
	Human TNF FW	ACCTCTCTCTAATCAGCCCTC
	Human TNF RV	CTACAGGCTTGTCACTCGG
	Mouse H2AX FW	AAGCCGGTGAATCCCTGT
	Mouse H2AX RV	AGCTGCAAAAGTTCCAGTTCA
