# Supplementary material for: SARS-CoV-2 infection induces DNA damage, through CHK1 degradation and impaired 53BP1 recruitment, and cellular senescence
Source: Nat Cell Biol. 2023 Mar 9;25(4):550–64. doi: 10.1038/s41556-023-01096-x (PMC10104783; doi:10.1038/s41556-023-01096-x)
Supplement: Source Data Fig. 1 — Statistical source data. [file 41556_2023_1096_MOESM5_ESM.xlsx]

## Sheet: Figure 1B
	Western blots for DDR
		V–			V+ 1h			V+ 24h			V+ 48h
	pDNA-PKS2056/DNA-PK	1	1	1	1.73419	0.764143	1.05654	2.16229	1.6254	0.954523	3.9938	3.34316	3.67977
	pATMS1981/ATM	1	1	1	2.75308	2.72171	1.12419	2.45876	4.57515	1.23973	4.18072	7.82161	4.70436
	pATRT1989/ATR	1	1	1	1.05428	1.02104	0.79132	0.9556	1.12636	0.919234	0.908478	1.25854	1.44339
	pKAP1S824/KAP1	1	1	1	0.810261	1.43897	1.22186	1.41289	4.50694	1.87695	4.45574	16.9361	8.79948
	pCHK2T68/CHK2	1	1	1	0.536341	1.52376	0.948492	1.03278	1.18435	0.941942	1.68925	2.30577	1.39063
	pCHK1S317/CHK1	1	1	1	0.358908	2.18138	0.593433	1.41975	2.63958	0.592902	1.65868	1.37957	1.70977
	pP53S15/P53	1	1	1	2.03136	1.47655	1.09244	1.5385	0.912821	0.946129	1.28904	1.01774	1.69177
	pRPAS4/8/RPA	1	1	1	0.927371	0.980857	1.27982	1.34785	1.94294	1.13347	5.38952	5.09735	2.17616
	γH2AX/H3	1	1	1	1.63931	0.865873	1.36709	1.34016	1.51836	1.47574	3.31919	2.84504	2.81362

## Sheet: Figure 1D
	Immunofluorescences for DDR
	pKAP1 S824		pRPA S4/8		γH2AX
	V-	V+	V-	V+	V-	V+
	0	0	0	0	0	1
	0	0	0	0	1	0
	0	0	0	0	0	0
	1	0	0	0	0	3
	0	0	0	1	0	1
	2	0	0	0	0	2
	4	0	0	0	0	0
	0	3	0	0	0	0
	0	0	0	0	0	0
	1	1	0	0	0	0
	0	1	0	0	0	12
	2	62	0	0	0	0
	0	1	0	0	0	0
	0	0	0	3	0	0
	0	113	0	0	0	0
	3	55	0	0	0	0
	0	22	0	2	0	2
	0	41	0	0	0	1
	0	2	0	0	0	0
	0	71	0	0	0	8
	0	2	0	0	0	1
	0	112	0	0	0	0
	0	23	0	0	1	0
	0	1	0	0	0	0
	0	29	0	0	0	0
	2	127	0	0	0	0
	0	17	0	1	0	0
	1	59	0	2	0	0
	0	3	0	10	0	0
	0	84	0	0	0	0
	0	6	0	2	0	2
	0	2	0	0	0	0
	0	0	1	6	0	0
	1	0	0	0	0	0
	1	5	1	0	0	0
	0	125	0	0	0	0
	4	1	9	0	0	0
	9	2	20	0	0	0
	0	0	0	0	0	0
	7	1	16	0	0	0
	7	0	1	0	1	0
	0	12	23	0	0	0
	1	234	37	0	0	0
	0	10	41	0	0	0
	3	11	4	0	0	0
	3	11	37	0	0	0
	2	0	23	0	0	0
	0	1	13	0	0	0
	6	0	37	0	0	0
	0	43	14	12	0	0
	0	0	6	3	0	0
	0	0	38	40	0	0
	1	0	46	46	1	0
	0	0	49	15	11	0
	1	0	48	41	0	0
	0	1	0	28	0	6
	2	0	12	42	0	0
	0	6	0	60	1	3
	0	0	1	40	0	0
	49	0	1	24	0	1
	0	3	0	26	1	2
	0	1	0	46	0	0
	1	1	12	18	0	0
	0	0	0	18	0	0
	0	19	0	13	0	0
	0	0	0	0	0	0
	0	0	2	6	0	9
	0	0	0	2	1	4
	0	0	1	5	0	0
	2	0	0	8	0	4
	0	0	3	13	0	6
	2	0	46	30	0	1
	0	1	5	1	1	0
	0	0	6	1	0	0
	0	0	10	0	7	1
	0	0	15	7	0	3
	0	1	13	22	0	0
	1	0	0	15	0	10
	0	3	0	20	0	1
	1	1	3	20	2	0
	0	0	1	46	0	0
	0	16	3	29	1	1
	0	0	0	40	0	0
	0	2	0	40	0	1
	0	0	1	11	0	2
	0	0	0	21	0	6
	0	2	0	50	0	3
	0	3	0	26	0	7
	0	14	7	1	0	0
	0	0	0	66	0	4
	0	34	0	20	3	0
	0	11	7	39	0	52
	0	112	0	59	0	0
	0	105	0	47	0	0
	0	148	0	69	1	0
	0	128	0	12	0	50
	0	6	0	18	0	0
	0	1	0	35	5	0
	0	135	0	31	7	2
	0	65	0	43	0	4
	2	86	31	57	5	13
	0	13	18	33	2	0
	0	0	0	3	0	1
	0	0	4	16	4	20
	0	7	0	65	0	1
	0	3	0	62	3	29
	0	0	1	90	0	0
	1	1	0	60	0	7
	0	199	0	47	0	2
	0	56	0	34	1	0
	0	113	3	39	0	0
	0	100	3	37	3	10
	0	0	0	21	0	7
	0	0	7	38	4	2
	0	1	2	40	0	4
	0	24	0		1	39
	0	0	2		0	17
	0	143	0		0	0
	0	1	0		2	0
	0	33	3		0	0
	0	194	1		0	0
	0	5			1	1
	0	0			0	3
	0	0			0	0
	0	0			0	8
	0	0			1	0
	0	0			0	0
	0	0			4	0
	0	0			0	1
	0	0			0	1
	0	0			8	3
	0	2			0	11
	0	0			0	2
	0	29			0	0
	0	26			0	0
	0	0			0	7
	0	0			0	9
	0	0			0	0
	0	75			3	7
	0	0			0	0
	0	41			0	6
	0	0			1	2
	0	61			0	9
	0	41			0	1
	0	0			0	25
	0	0			0	19
	0	0			0	2
	0	0			0	0
	0	0			0	16
	0	36			0	2
	0	0			0	1
	0				1	0
	0				0	0
	0				3	0
					0	35
					0	19
					0	7
					57	15
					24	5
					13	6
					18	36
					0	15
					0	23
					17	1
					13	0
					3	21
					14	10
					2	3
					2	7
					0	3
					1	34
					25	1
					0	15
					1	2
					0	15
					7	42
					0	8
					1	13
					0	15
					2	51
					6	2
					0	0
					1	19
					1	2
					18	16
					1	10
					21	20
					22	14
					61	12
					23	5
					3	6
					4	11
					2	14
					3	7
					22	62
					17	0
					0	0
					27	0
					2	0
					53	1
					1	2
						1
						100
						31
						1
						5
						3
						0
						4
						2
						0
						8
						11
						2
						8
						0
						19
						36
						1
						10
						18
						19
						2
						78
						17
						27
						10
						0
						0
						2
						23
						0
						0
						12
						9
						43
						8
						1
						3
						4
						1
						1
						32
						1
						8
						3
						27
						18
						58

## Sheet: Figure 1F
	comet assay
	V-	V+
	13.2298	3.47954
	54.0873	0.20265
	1.70436	0
	0.104189	1.6293
	10.8352	0.243022
	1.13385	65.4322
	53.628	9.07022
	0.234274	86.9166
	9.56001	0.942889
	47.7724	0.718022
	1.38689	31.7474
	0	21.117
	0.038175	8.49564
	41.2216	5.1008
	23.0024	96.7913
	0.078838	19.9729
	2.37018	1.03421
	52.7938	0.258653
	42.8985	64.5158
	145.143	132.985
	7.39982	0.028494
	17.2012	0.549192
	8e-06	107.995
	132.423	2.25205
	32.0314	17.6819
	51.5877	104.722
	2.05606	0.547089
	0.42912	0.028107
	48.4913	33.6783
	2.09206	50.2101
	2.2e-05	0
	2.86165	90.2122
	43.9861	70.6543
	32.3367	9.15141
	40.7101	1.05851
	35.9243	2.17725
	0.781491	61.049
	1.8985	82.1101
	0.130761	44.8938
	0.031164	3.82057
	0.92657	0.384066
	0.005541	20.6495
	37.3963	11.6282
	0.622638	122.273
	48.4953	21.0807
	0.067845	75.5917
	68.3159	156.07
	0.000513	28.7679
	0.187672	32.7532
	12.4112	7.39169
	7.17923	81.4029
	33.697	0.01577
	59.6552	0.343515
	0.000926	7.9655
	0.000121	41.1046
	0.227888	53.6539
	0.100642	0.210439
	0.235686	133.004
	32.5431	99.8129
	3.57627	0.002978
	0.171899	17.8683
	0.050898	16.693
	0.899418	0.989129
	0.650928	27.9018
	0.801788	0.147657
	0	0.074407
	6.90779	0.045353
	167.577	0.39295
	7.94309	2.56962
	67.3343	127.53
	0.515268	16.0614
	32.6287	0.16017
	8.60489	151.851
	0.139227	0.331304
	0	50.9792
	0	60.9686
	146.317	0
	23.7637	117.326
	0.926949	54.9015
	9.07875	0.973249
	0.607992	0.117917
	3.76095	0
	0.163332	56.7697
	0.023982	8.5e-05
	41.2014	64.1384
	2.56284	126.847
	0.245754	12.0197
	0.010268	2.08024
	50.1406	0.602288
	43.8372	0
	0.064177	5.23646
	1.69199	99.651
	0	90.6088
	1.07045	0.582445
	0.032455	19.9066
	94.1435	0
	0.019564	23.1199
	102.651	19.1946
	29.2606	18.3422
	25.4312	119.141
	6.46463	44.6
	31.6079	0.40621
	0.921388	13.3903
	41.7955	12.8952
	84.3596	165.586
	13.198	26.0476
	0	0.375293
	0.042015	91.4507
	20.8698	0.94901
	38.0842	0.048775
	51.1734	17.7033
	0.023621	26.7844
	0	1.20062
	0.130679	115.763
	70.2347	0.396041
	0	0.009839
	0.463033	0.540251
	20.8164	59.8318
	32.1363	25.0565
	2.64597	0.99133
	0.695811	45.1755
	39.3043	32.7339
	76.3507	4.43631
	30.7015	34.4245
	81.0332	1.28077
	41.3337	6.82734
	134.991	32.0865
	54.6081	40.8718
	6.00018	0.066199
	0.149544	86.8689
	62.1076	15.095
	28.9662	0.098575
	0.306004	5.71133
	34.2987	9.57048
	7.23011	7.46713
	45.5053	0.018053
	14.7774	45.9477
	0.430242	106.672
	19.1049	30.7454
	8.85276	12.434
	0	62.5941
	42.6465	29.9547
	0.219093	70.243
	80.3986	65.5879
	0	18.4733
	0.008448	32.4757
	2.27889	0.932004
	0.214106	28.3811
	0.463111	4.33675
	28.1515	36.1575
	26.1796	39.3571
	11.0279	0.061924
	31.0109	7.90107
	5.49026	42.7576
	17.8719	58.4301
	0.159296	0
	23.5675	28.2151
	0.095474	20.0486
	62.8384	34.0742
	40.7787	40.8326
	82.2984	91.2464
	33.5939	4.9784
	13.2785	20.4505
	58.3502	1.04144
	0.050759	53.934
	61.5039	1.49867
	18.3674	83.22
	4.73779	11.1762
	3.38908	18.7266
	1.34599	166.373
	29.2555	49.0683
	0.370824	31.3912
	87.7988	94.5117
	5.96418	54.4408
	34.4389	70.7981
	0.333337	0.357155
	0	7.67498
	0.41596	7.05836
	103.006	0.000443
	14.7301	65.8782
	0.270309	20.7553
	0.742919	59.7226
	36.2808	0.002022
	95.621	33.1089
	0.130461	126.04
	5.07409	53.3391
	1.3e-05	90.9388
	2.5e-05	0
	0.001517	0.001737
	6.11616	0.648062
	0	107.534
	0	41.8974
	4.7e-05	20.0899
	0.236226	149.277
	0.11983	0
	0.207305	2.0603
	12.4201	32.1168
	3.08561	31.9766
	48.7409	99.9137
	0	28.5074
	38.4216	0
	0.000615	89.5533
	76.5148	0.090715
	0.000477	0.000105
	2.01302	0
	0.076622	0.139133
	11.0115	0
	8.6e-05	0.702859
	0.022598	0
	1.74977	6.43401
	0	105.435
	47.4228	40.2084
	0	20.3654
	44.2091	74.8466
	0	19.8409
	0.144916	74.5966
	0	8.04906
	126.017	140.569
	0	74.2798
	0.734247	1.90152
	0.581533	54.8611
	144.756	45.3757
	0	36.52
	15.6913	109.257
	0.210802	92.5993
	18.4027	38.4976
	0	0.149316
	0	0.000291
	0.451944	0
	6.69693	51.1069
	0.150687	18.0712
	2.52979	136.03
	173.232	0
	0.008276	0
	0.905081	0.298742
	35.9167	83.8465
	0.044588	0.002732
	2.4418	97.9098
	0	0.19709
	1.00305	0.003959
	8e-06
	50.8213
	0
	20.3998
	0.154292
	0
	98.8336
	0.00171
	15.1833
	0
	0.545959
	4.8e-05
	0
	5.1256
	0
	0.000243
	55.8959
	47.1993
	136.059
	0.303866
	176.298
	0
	1.40841
	0.000167
	5.13341
	0.025654
	0
	0.158401
	3e-06
