# Supplementary material for: SARS-CoV-2 infection induces DNA damage, through CHK1 degradation and impaired 53BP1 recruitment, and cellular senescence
Source: Nat Cell Biol. 2023 Mar 9;25(4):550–64. doi: 10.1038/s41556-023-01096-x (PMC10104783; doi:10.1038/s41556-023-01096-x)
Supplement: Source Data Fig. 2 — Statistical source data. [file 41556_2023_1096_MOESM7_ESM.xlsx]

## Sheet: Figure 2B
	Western blots for DDR
		V–			V+ 1h			V+ 24h			V+ 48h
	CHK1/H3	1	1	1	0.750114	1.06487	0.987108	0.852323	0.720358	0.87848	0.504137	0.104129	0.52328
	RRM2/H3	1	1	1	0.780768	1.20328	0.732596	0.574579	0.576868	0.49519	0.198853	0.227115	0.473267
	RRM1/H3	1	1	1	0.867277	1.01535	0.841322	1.06454	0.962932	1.02039	1.12755	0.790202	0.869106

## Sheet: Figure 2D
	CHK1 (%)		RRM2 (%)
	V-	V+	V-	V+
	87.3239	34	63.6364	34.4828
	88.0734	37.931	53.1381	24.4898
	77.0492	26.2295	44.1989	29.2453

## Sheet: Figure 2E
	deoxynucleosides measurement
	Huh7
	dATP V–	dATP V+	dCTP V–	dCTP V+	dGTP V–	dGTP V+	dTTP V–	dTTP V+
	1	1.14583	1	0.77193	1	0.78125	1	0.84615
	1	0.546512	1	0.575419	1	0.420455	1	0.59507
	1	0.836207	1	0.585271	1	0.683333	1	0.9697
	deoxynucleosides measurement
	Calu-3
	dATP V–	dATP V+	dCTP V–	dCTP V+	dGTP V–	dGTP V+	dTTP V–	dTTP V+
	1	0.447804	1	0.775436	1	0.424419	1	0.694623
	1	0.412999	1	0.550302	1	0.382311	1	0.566433
	1	0.563322	1	0.676215	1	0.611607	1	0.841861

## Sheet: Figure 2F
	FACS
		V-			V+
	G1	72.9	65.6	66.6	44.1	34.1	39.6
	S	14.4	21.9	24.3	42.6	48.9	49.9
	G2	12.4	12.1	8.67	13.5	17.3	9.52

## Sheet: Figure 2G
	FACS
	V-	V+
	1.81	6.29
	2.12	6.8
	3.11	12
