# Supplementary material for: SARS-CoV-2 infection induces DNA damage, through CHK1 degradation and impaired 53BP1 recruitment, and cellular senescence
Source: Nat Cell Biol. 2023 Mar 9;25(4):550–64. doi: 10.1038/s41556-023-01096-x (PMC10104783; doi:10.1038/s41556-023-01096-x)
Supplement: Source Data Fig. 3 — Statistical source data. [file 41556_2023_1096_MOESM9_ESM.xlsx]

## Sheet: Figure 3B
	γH2AX			pRPA S4/8			pKAP1 S824
	V-	V+	V+ dN	V-	V+	V+ dN	V-	V+	V+ dN
	0	24	0	1	0	0	0	0	0
	0	0	101	0	0	4	0	93	5
	0	0	11	0	0	1	0	1	0
	2	0	0	1	0	0	0	0	11
	11	0	4	0	1	5	0	17	26
	0	0	7	0	3	0	0	0	0
	42	14	4	1	2	0	0	1	0
	60	3	0	0	0	4	0	3	0
	0	7	0	0	0	0	0	0	7
	0	6	4	0	2	1	0	12	0
	2	1	13	0	1	0	0	69	0
	1	67	37	0	6	4	0	0	1
	57	2	0	0	2	0	0	33	0
	4	14	0	1	5	0	0	4	0
	3	9	10	0	0	5	0	6	1
	0	0	0	0	0	0	0	75	0
	1	0	1	0	1	4	0	2	0
	1	1	18	0	2	1	0	0	0
	0	2	6	0	0	1	0	9	0
	6	21	23	0	1	4	0	0	0
	0	0	19	1	0	4	0	0	0
	0	2	3	0	1	0	0	0	0
	0	30	0	0	4	0	0	1	0
	0	4	24	0	2	0	0	4	7
	2	89	13	0	9	2	0	0	0
	7	0	2	0	3	0	0	83	1
	10	0	0	0	0	0	0	1	0
	29	0	0	0	6	0	0	0	0
	0	0	18	0	0	0	0	1	0
	0	54	2	1	2	0	0	3	0
	2	82	4	0	18	0	0	0	0
	0	0	0	0	0	0	0	32	1
	1	33	1	0	16	0	0	18	1
	0	1	0	0	2	0	0	0	0
	6	0	0	0	0	0	0	47	2
	2	0	3	0	0	0	0	9	0
	0	2	2	0	1	0	0	0	2
	0	50	2	0	5	0	0	3	0
	1	2	0	0	0	0	0	0	0
	0	46	0	0	24	0	0	0	1
	0	48	7	0	49	0	0	34	2
	0	8	3	0	8	0	0	49	17
	0	1	0	0	2	0	0	1	25
	0	5	0	0	5	0	0	0	1
	3	0	0	0	7	0	0	0	8
	0	49	10	0	8	0	0	0	3
	0	0	2	0	2	0	0	0	7
	0	1	0	1	2	0	0	0	2
	0	10	6	0	1	0	0	0	54
	0	29	10	0	0	0	0	0	5
	0	3	0	0	0	0	0	9	10
	1	8	17	0	1	0	0	0	1
	0	22	2	0	5	0	0	0	23
	0	1	10	0	0	0	0	3	4
	0	17	9	0	1	0	0	0	11
	0	16	13	0	0	1	0	0	1
	6	0	39	0	0	0	0	2	51
	10	0	1	0	0	0	0	37	0
	0	25	0	0	0	0	0	5	34
	4	32	0	0	0	1	0	0	21
	1	0	0	1	0	0	0	50	9
	7	0	0	0	0	0	0	9	32
	0	36	1	1	16	2	0	18	0
	0	0	0	1	0	4	0	12	56
	0	0	0	0	1	0	0	2	42
	7	0	0	1	21	0	0	70	35
	0	0	0	0	32	32	0	40	1
	0	2	0	1	0	0	0	4	18
	1	3	0	0	0	0	0	5	3
	2	2	0	1	14	0	0	43	1
	1	0	0	0	0	0	0	23	0
	2	24	0	0	0	1	0	7	1
	0	14	15	0	0	2	0	10	11
	1	6	0	0	0	0	0	0	44
	0	0	0	0	0	1	0	91	0
	1	8	0	1	0	4	0	0	1
	0	4	0	0	0	0	0	34	0
	4	3	0	1	0	0	0	2	24
	13	1	14	2	0	2	0	93	0
	13	0	0	0	0	0	0	113	0
	6	50	0	0	0	1	0	23	3
	0	14	14	0	0	0	0	55	1
	13	5	0	2	0	1	0	1	0
	2	4	0	0	0	2	0	1	7
	0	0	3	0	0	4	0	0	27
	30	1	10	0	0	6	0	20	6
	41	2	11	1	0	1	0	3	0
	2	2	1	1	0	0	0	1	45
	0	20	33	0	0	0	0	0	22
	1	2	1	3	0	0	0	56	1
	6	0	4	1	0	2	0	18	7
	0	0	2	0	0	0	0	0	0
	0	62	0	0	0	0	0	0	37
	1	5	3	0	1	0	0	19	1
	0	6	2	1	0	0	0	5	3
	0	13	4	0	0	0	0	103	16
	8	4	0	0	0	0	0	0	25
	1	0	21	0	0	0	0	38	1
	0	0	32	0	2	71	0	1	0
	0	0	12	0	8	0	0	1	0
	0	25	11	1	0	1	0	8	23
	0	0	5	3	6	0	0	5	2
	1	3	2	0	0	0	0	0	6
	0	22	4	1	1	0	0	81	8
	2	20	0	0	2	0	0	0	9
	0	4	0	1	0	0	0	18	3
	4	8	1	1	0	0	0	0	0
	0	0	0	0	0	12	0	0	0
	4	0	7	2	0	0	0	1	17
	0	0	8	0	44	0	0	31
	2	2	9	1	52	0	0	2
	0	31	0	0	7	0	0	0
	0	1	0	0	1	1	0	51
	0	0	0	1	3	38	0	70
	1	0	0	0	3	1	0	21
	1	7	9	0	0	0	0	6
	17	2	3	0	0	7	0	0
	1	2	0	0	0	1	0	97
	3	0	0	2	11	1	0
	14	1	0	0	0	2	0
	0	2	1	0		0	0
	0	13	1	0		0	0
	0	70	0	0		0	0
	0	26	19	0		1	0
	0	0	23	0		0	0
	0	0	5	0		0	0
	0	2		0		1	0
	0	12		0		0	0
	0	3		0			0
	0	1		0			0
	0			0			0
	0			0			0
	0			0			0
	0			0			0
	0			0			0
	0			0			0
	0			0			0
	0			0			0
	0			0			0
	0			0			0
	0			0			0
	0			0			0
	0			0			0
	0			0			0
	0			0			0
	0			0			0
	0			0			0
	0			0			0
	0			0			0
	0			0			0
	0			0			0
	0			0			0
	0			0			0
	0			0			0
	0			0			0
	0			0			0
	0			0			0
	0			0			0
	0			0			0
	5			0			0
	7			0			0
	0			0			0
	0			0			0
	0			0			0
	0			0			0
	0			0			0
	3			0			0
	0			0			0
	0			0			0
	0			0			0
	0			0			0
	0			0			0
	3			0
	0			0
	0			0
	0			0
	0			0
	0			10
	0			0
	0			0
	0			0
	0			0
	0			0
	0			0
	0			0
	1			0
	0			0
	1			0
	0			0
	1			0
	0			0
	0			0
	0			0
	0			0
	0			0
	0			0
	0			0
	0			0
	0			0
	0			0
	0			0
	0			0
	0
	0
	0
	0
	0
	0
	0
	0
	0
	3
	0

## Sheet: Figure 3D
	Western blots
		V-			V+			V+ dN
	γH2AX/H3	0.125554	0.197876	0.271333	1	1	1	0.847836	0.482784	0.823248
	pRPAS4/8/RPA	0.0860045	0.0978577	0.0935776	1	1	1	0.674963	0.643156	0.685339
	pKAP1S824/KAP1	0.418088	0.151458	0.0677574	1	1	1	1.0175	0.462818	0.887495

## Sheet: Figure 3F
	comet assay
	V-	V+	V+ dN
	0	1.69218	2.28783
	0.468051	70.3971	72.4874
	0	0.038951	22.2705
	0.195759	59.6803	0.015389
	0.010778	62.103	52.1632
	0.704228	39.1936	51.9443
	0.187225	0.016719	70.4599
	0	0.30426	0.665583
	2.00304	3.33589	0.07998
	0.580614	16.6135	0.223938
	3.34267	36.857	4.45418
	1.19799	0.698535	0.819816
	0.455592	0.001098	0
	0.418521	0.816794	85.7644
	0.35998	33.8681	27.1701
	0.2855	2.65029	54.0601
	0.22612	59.7169	56.6483
	0.818778	67.5485	26.8553
	2.42266	14.0533	4.75162
	0	30.1382	2.36035
	1.62544	0.331282	3.49161
	1.64392	22.1826	0.169082
	0	38.3972	1.67395
	2.97696	0.993145	4.83354
	1.49518	98.7914	1.98678
	2.33433	0.014708	0.606907
	0.051253	55.4991	82.728
	0.178377	1.80521	0
	0.255759	51.494	1.4137
	0.344459	76.0058	0.03791
	0	1.8699	0.289081
	0.850138	73.4909	0.441943
	5.48572	57.6071	21.3002
	1.18492	29.2235	0
	1.37256	0.235543	30.7752
	0.021302	2.0944	32.0391
	0.304075	13.6116	2.86674
	0.470522	81.2247	0.184662
	0.208473	0.733966	34.6487
	0.07444	4.93569	33.7246
	4.22961	0.031684	0.951209
	6.30233	4.05575	39.4041
	0.034455	44.9283	1.95295
	0.513671	61.2418	13.8109
	6.95573	93.822	0.737486
	0.121202	23.4618	35.2157
	6.75058	2.94042	56.2057
	0	21.9995	0
	0.063619	9.12628	0.443016
	0	37.5674	40.4678
	2.85894	21.8447	0.743919
	3.41278	87.2721	0.420518
	0.234879	26.8617	22.7007
	0.047292	16.4334	33.3152
	0.011895	0.165006	0.89629
	0.393467	18.7939	29.3452
	0.039998	0.768494	48.2514
	0.034719	1.44568	0
	0.171165	55.3254	28.781
	0.837747	17.7553	0.093348
	0.059828	0.081649	0.806214
	0.200665	0.241491	0.538593
	11.2546	14.1886	17.3269
	0.438036	74.0182	33.5409
	1.26225	0	18.9309
	1.08012	58.3431	37.3815
	0.110402	20.0844	23.4654
	0.01486	15.8672	39.6827
	3.52075	23.9707	33.2526
	0	27.1074	1.25419
	0.383089	51.9333	3.83936
	9.93654	25.6175	0.520182
	9.79884	11.3671	7.3126
	0.613129	60.2048	0.888243
	0.046705	66.7344	0.291468
	0.800431	74.0669	7.32897
	4.30661	1.46162	10.4853
	0.019104	23.3394	0.360241
	0.46244	0.025922	0.373912
	7.5218	56.661	3.02827
	0	0.344785	6.17141
	0.129669	0	7.81457
	2.27165	36.0398	78.9589
	0.037078	20.967	11.2256
	2.3299	18.7684	2.32096
	6.95244	5.81459	3.32211
	0.009372	4.49303	2.89351
	10.6522	17.5982	2.63894
	0.001958	10.6966	2.92644
	10.1957	5.08799	0.315106
	0.444719	60.9183	1.67798
	0.804907	7.76557	2.44866
	1.27748	10.9437	14.9844
	9.35091	0.0373	2.19636
	1.98248	2.81935	2.73349
	1.84531	5.29568	0.108029
	1.38279	4.62046	5.04928
	0.287628	9.3017	82.8994
	0.364735	36.5471	25.5755
	0	1.50588	0.384072
	1.82875	1.29116	1.40349
	0.557207	7.38616	56.8411
	0.116617	0.037374
	1.30077	84.7404
	0	1.30963
	1.30001	6.00679
	11.2304	4.141
	0.816219	11.1307
	10.3465	0
	0.016135	11.6142
	0.51526	0.960621
	0.247187	8.09234
	5.11879	1.99671
	0.996244	0.054826
	1.32422	0.156868
	2.70863	9.65592
	2.94113	4.54481
	1.69633	1.28059
	1.82089	0
	8.47279	0.565968
	0.386327
	6.07026
	8.87359
	0.1145
	1.13737
	7.54077
	8.96647
	2.97452
	1.09816
	1.05755
	1.92822

## Sheet: Figure 3G
	Huh7
	V-			V+			V+ dN+
IL6	0.000983	0.00127	0.002	0.05	0.044	0.0667	0.0286	0.0288	0.0334
IL8	0.0205	0.0118	0.00975	0.0789	0.0909	0.118	0.0488	0.0628	0.0785
CXCL9	2.21e-06	1.89e-06	5.87e-06	0.000125	0.000116	0.000225	5.66e-05	0.000107	7.98e-05
CXCL10	0.000189	8.24e-05	0.000104	0.0194	0.0174	0.0469	0.00664	0.012	0.0142
TNFα	0.000129	0.000212	0.000125	0.00515	0.00585	0.00627	0.00466	0.00523	0.00451
