# Supplementary material for: SARS-CoV-2 infection induces DNA damage, through CHK1 degradation and impaired 53BP1 recruitment, and cellular senescence
Source: Nat Cell Biol. 2023 Mar 9;25(4):550–64. doi: 10.1038/s41556-023-01096-x (PMC10104783; doi:10.1038/s41556-023-01096-x)
Supplement: Source Data Fig. 4 — Statistical source data. [file 41556_2023_1096_MOESM11_ESM.xlsx]

## Sheet: Figure 4B
	CHK1 (%)			RRM2 (%)			γH2AX			pRPA S4/8
	GFP	ORF6	NSP13	GFP	ORF6	NSP13	GFP	ORF6	NSP13	GFP	ORF6	NSP13
	69.77	29.09	24.39	58	29	37	0	17	57	0	1	0
	62.79	36.11	31.58	65.5172	24.2424	24.3243	1	1	8	0	0	0
	70	35.71	18.92	58.5366	26.3158	38.0952	0	16	67	1	0	0
				45.2381			18	22	106	0	7	0
							0	10	38	0	1	0
							0	22	4	0	0	0
							3	1	77	0	0	0
							1	3	76	0	6	0
							0	4	42	0	0	0
							3	0	95	0	0	8
							0	4	23	0	0	0
							4	14	40	17	2	31
							0	2	3	0	0	7
							0	0	7	0	1	0
							0	1	43	0	0	0
							0	0	3	0	6	0
							0	2	9	0	0	1
							0	6	1	0	3	0
							0	6	58	0	3	0
							0	7	4	0	0	0
							0	15	144	2	6	0
							0	20	9	0	15	7
							0	13	110	0	6	0
							0	65	0	0	0	0
							0	6	1	0	0	3
							0	3	1	0	11	0
							0	1	1	1	9	3
							0	5	3	0	0	1
							0	0	26	0	0	0
							0	3	11	0	0	0
							0	43	24	0	0	0
							0	27	1	0	0	0
							0	2	0	0	0	0
							0	15	46	0	0	0
							0	25	6	0	0	0
							0	1	3	0	0	0
							0	8	1	0	2	0
							0	2	5	0	2	0
							0	7	32	15	0	0
							0	7	1	0	0	0
							0	11	2	0	0	0
							0	4	7	0	0	0
							0	14	20	0	9	0
							1	0	33	0	0	0
							0	1	4	0	6	0
							0	0	26	0	0	0
							1	0	0	0	0	3
							0	0	0	0	0	0
							1	0	6	0	2	1
							1	0	2	0	0	0
							0	8	0	0	0	0
							0	0	0	0	0	1
							3	0	0	0	1	9
							10	2	0	0	1	0
							0	5	0	0	3	4
							0	0	3	0	0	0
							0	0	3	0	27	0
							2	2	0	0	0	0
							0	1	0	0	7	0
							0	0	3	0	0	2
							0	0	1	0	0	73
							2	18	0	3	1	19
							0	8	0	0	0	30
							0	4	0	0	6	45
							0	24	2	0	0	38
							0	3	0	0	0	103
							0	2	1	0	0	18
							0	9	0	0	3	9
							0	12	0	0	1	16
							0	2	1	0	1	28
							1	4	13	0	0	8
							0	0	18	0	0	2
							0	0	8	0	2	0
							0	2	4	2	0	19
							0	3	24	0	12	10
							0	7	3	0	0	0
							0	6	2	0	29	0
							0	22	9	0	0	3
							0	13	12	1	0	4
							0	8	2	19	1	0
							0	0	4	0	96	58
							0	1	0	0	40	6
							1	39	0	0	32	21
							1	4	2	0	31	16
							0	0	3	0	2	47
							0	4	7	0	14	3
							0	33	6	0	18	0
							1	31	22	0	4	0
							0	0	13	0	8	2
							0	0	8	0	3	27
							1	2	0	0	5	0
							0	3	1	0	8	11
							1	11	39	0	0	28
							1	29	4	1	5	25
							0	8	0	0	14	0
							1	1	4	5	96	1
							0	0	33	2	27	4
							0	2	31	29	5	1
							0	2	0	5	9	33
							0	0	0	0	13	23
							0	10	2	1	52	4
							27	4	3	3	0	212
							1	31	11	2	15	0
							0	6	29	6	7	0
							0	0	8	25	2	63
							0	4	1	15	56	0
							0	0	0	1	71	17
							0	25	2	1	16	10
							0	3	2	4	0	0
							1	33	0	1	0	17
							0	37	10	2	3	4
							0	19	4	18	1	1
							0	0	31	17	12	10
							0	0	6	7	20	5
							0	0	0	0	3	0
							0	23	4	1	20	141
							0	35	0	26	35	20
							0	46	7	0	1	0
							0	8	105	1	2	4
							0	11	57	0	0	102
							0	4	3	0	1	0
							1	1	35	2	1	15
							0	5	16	1	6	4
							0	93	5	0	0	0
							0	3	9	0	0	0
							0	32	2	0	0	1
							0	6	6	0	0	0
							0	3	4	0	0	0
							0	18	0	0	0	15
							0	1	6	0	0	22
							0	9	1	0	0	0
							1	1	13	0	9	0
							1	0	1	0	4	0
							0	1	3	0	7	0
							0	6	13	173	3	88
							0	11	22	0	0	0
							0	1	11	0	11	0
							0	38	0	0	2	0
							0	4	60	0	167	132
							0	3	0	2	158	0
							0	0	5	0	183	1
							0	0	47	0	120	6
							0	0	58	0	209	0
							0	21	4	0	151	3
							0	2	1	0	52	1
							0	1	9	1	119	0
							0	21	1	1	93	0
							2	3	5	1	1	55
							0	9	9	0	0	4
							0	5	0	10	0	14
							0	2	2	8	0	0
							0	15	6	6	0	2
							0		12	4	2	0
							0		0	0	0	24
							0		14	0	50	0
							0		0	1	19	0
							0		4	3	2	0
							1		0	2	0	7
							0		2	0	1	6
							0		2	0	4	0
							0		31	0	4	1
							0		12	0	10	0
							0		19	5	0	20
							0		4	0	1	0
							0		6	3	1	0
							0		12	0	12	27
							0		29	0	4	0
							0		3	1	3	0
							0		5	1	5	0
							0		0	4	1	0
							0		4	1	0	0
							0		19	1	1	1
							0		46	5	4	0
							0		15	0	1	0
							0		27	0	1	0
							0		3	0	0	0
							0		15	0	8	20
							0		4	0	2	13
							1		31	0	8	0
							13		7	0	0	0
							1		96	2	0	0
							0		4	0	2	6
							2		0	0	0	0
							0		2	0	2	30
							0		32	0	3	1
							0		5	0	1	2
							2		99	0	8	0
							0		37	0	2	3
							0		0	2	2	0
							0		2	9	6	0
							0		2	1	0	1
							0		53	4	32	22
							0		30	18	4	12
							1		5	0	2	27
							0		5	0	2	0
							0		9	1	0	91
							13		3	0	1	2
							0		3	0		1
							0		5	0		0
							0		54	0		23
							0			53		0
							0			17		0
							0			3		0
							0			17		0
							0			1		7
										5		0
										6		10
										0		7
										5		3
										0		0
										1		32
										0		0
										1
										1
										0
										0
										0
										3
										0
										0
										0
										2
										0
										1
										1
										1
										0
										0
										0
										0
										0
										0
										0
										2
										0
										0
										0
										0
										0
										0
										4
										0
										0
										0
										0
										0
										4
										0
										1
										1
										0
										0
										0
										0
										0
										5
										0
										0
										0
										4
										0
										0
										1
										1
										0
										0
										0
										3
										2
										11
										0
										0
										0
										1
										0
										1
										0
										6
										0
										0
										0
										0
										0
										2

## Sheet: Figure 4D
		Western blots
		EV				ORF6				NSP13
	CHK1/Tubulin	1	1	1	1	0.809115	0.799653	0.701013	0.692517	0.763741	0.724811	0.654106	0.691016
	RRM2/Tubulin	1	1	1	1	0.505855	0.728402	0.516203	0.693811	0.704633	0.72919	0.707627	0.691039
	pRPAS4/8/RPA	1	1	1	1	1.8352	2.4638	1.82692	1.70443	1.54763	1.63393	1.35418	1.55045
	γH2AX/H3	1	1	1	1	1.99464	2.03183	1.93391	1.6659	2.05924	1.51209	2.1394	1.79974
