# Supplementary material for: SARS-CoV-2 infection induces DNA damage, through CHK1 degradation and impaired 53BP1 recruitment, and cellular senescence
Source: Nat Cell Biol. 2023 Mar 9;25(4):550–64. doi: 10.1038/s41556-023-01096-x (PMC10104783; doi:10.1038/s41556-023-01096-x)
Supplement: Source Data Fig. 5 — Statistical source data. [file 41556_2023_1096_MOESM13_ESM.xlsx]

## Sheet: Figure 5B
	CHK1 (%)
	GFP	ORF6	ORF6-M58R
	87.5	46.5517	82
	72.2222	36.3636	57.4074
	64.1026	23.6842	70.5128

## Sheet: Figure 5D
		Western blots
		EV				ORF6				ORF6-M58R
	CHK1/Tubulin	1	1	1	1	0.809115	0.799653	0.701013	0.692517	1.00799	0.896223	0.905644	1.07047
	RRM2/Tubulin	1	1	1	1	0.505855	0.728402	0.516203	0.693811	1.0754	0.794061	1.53968	1.56328
	pRPAS4/8/RPA	1	1	1	1	1.8352	2.4638	1.82692	1.70443	1.12426	1.46325	0.605839	0.560337
	γH2AX/H3	1	1	1	1	1.99464	2.03183	1.93391	1.6659	1.36875	1.42191	0.798988	0.901119

## Sheet: Figure 5F
	CHK1 intensity
	GFP		ORF6		ORF6 + MG132
	nucleus	cytoplasm	nucleus	cytoplasm	nucleus	cytoplasm
	14.273	6.165	29.061	35.366	25.397	16.739
	38.437	23.07	20.81	20.149	14.06	7.593
	24.704	14.322	24.16	23.097	27.233	18.404
	21.23	9.887	13.834	17.622	14.677	14.312
	26.996	19.939	27.075	36.652	47.29	16.532
	42.555	10.354	21.956	10.314	36.133	30.508
	17.412	9.813	28.023	16.342	38.029	47.7
	42.37	16.358	12.478	15.174	15.086	8.807
	12.512	7.161	36.019	43.949	8.922	12.694
	19.654	10.652	11.523	12.732	11.501	10.184
	24.816	20.522	17.444	17.339	20.591	10.939
	18.987	17.349	11.569	8.267	33.828	23.44
	21.667	10.831	32.009	29.464	33.803	19.285
	51.406	28.231	10.477	20.149	39.01	43.488
	28.963	27.08	11.897	14.941	42.549	16.03
	70.516	17.376	10.137	9.082	18.775	25.147
	27.433	15.072	30.927	14.074	30.971	24.689
	68.893	25.356	15.697	18.54	18.404	23.173
	45.595	40.824	22.837	21.055	37.921	22.749
	36.85	16.11	12.261	5.688	16.008	19.942
	12.559	9.531	40.664	21.109	13.825	12.228
	32.455	12.751	19.592	13.062	15.74	15.351
	65.256	35.498	8.921	7.43	17.266	11.673
	51.182	16.03	24.031	13.234	14.798	15.615
	46.789	21.323	17.011	13.462	20.297	24.295
	54.658	41.158	18.252	15.791	16.255	15.761
	83.621	25.073	24.011	10.179	16.54	13.448
	41.759	19.054	5.964	8.377	9.957	12.208
	47.414	38.879	16.775	10.953	20.336	18.716
	38.124	29.135	12.228	15.959	23.965	21.662
	52.965	28.4	14.473	17.659	15.85	15.231
	78.47	14.355	9.922	7.933	38.901	37.728
	66.1	30.776	16.598	8.849	15.229	12.74
	24.109	30.714	26.366	10.752	17.322	15.33
	10.68	11.922	7.9	6.047	23.58	20.083
	7.79	5.418	38.192	18.249	19.851	14.46
	8.802	6.899	16.479	14.287	12.797	7.288
	9.472	4.558	23.08	8.081	23.795	22.159
	40.132	4.835	11.611	10.687	28.218	30.672
	10.875	13.6	20.553	18.999	15.448	12.389
	18.161	6.051	20.286	14.413	17.473	10.402
	19.175	9.434	38.406	14.707	24.568	17.221
	20.888	10.299	16.494	15.965	23.675	16.245
	7.031	10.405	40.501	13.774	15.995	16.622
	6.209	3.756	26.274	17.915	19.98	15.667
	33.754	5.713	29.16	14.186	22.292	20.265
	60.684	11.166	11.576	12.43	31.349	21.59
	23.184	13.21	18.463	14.059	26.452	23.955
	37.356	15.019	13.808	15.613	19.29	22.494
	50.028	15.679	11.47	14.485	21.336	20.317
	42.361	34.116	28.714	12.746	32.577	23.991
	11.45	13.015	28.315	18.062	22.534	27.368
	16.299	11.745	7.627	16.016	30.228	34.693
	28.623	14.364	18.228	7.744	13.556	11.941
	33.018	17.404	7.393	21.575	10.36	6.42
	38.301	14.246	22.342	7.905	11.411	7.512
	38.914	27.447	10	21.504	20.094	21.551
	26.659	28.57	6.053	12.201	26.9	10.393
	21.401	15.295	6.516	7.051	25.562	11.027
	13.184	8.836	11.739	7.384	32.165	10.704
	6.337	8.505	7.202	10.955	13.892	7.417
	12.086	7.124	13.229	6.278	21.361	34.871
	4.675	6.474	15.419	6.569	32.284	30.421
	11.086	4.652	9.473	9.483	19.936	27.872
	9.749	4.07	36.711	6.791	31.838	16.94
	15.022	14.111	16.146	25.909	34.406	10.617
	6.817	6.189	28.914	15.498	15.845	6.446
	6.358	6.081	36.431	7.558	17.375	8.143
	4.935	9.668	16.409	11.051	16.996	16.799
	8.565	5.437	21.495	7.577	26.534	17.452
	12.117	7.216	8.849	8.975	18.126	14.141
	7.251	6.23	27.38	14.728	71.855	45.339
	12.581	4.021	42.342	5.117	44.662	24.932
	13.303	12.806	10.897	13.367	40.884	55.697
	8.913	4.937	25.005	16.133	35.765	20.248
	15.438	11.53	9.581	3.227	71.855	24.141
	19.339	8.964	15.295	7.552	31.195	21.277
	16.513	10.836	14.865	5.367	48.568	18.895
	12.092	16.273	12.533	9.547	23.578	17.577
	24.972	13.184	11.259	12.26	21.728	18.576
	10.797	10.668	6.36	3.793	20.676	17.428
	15.744	9.307	22.069	6.278	16.61	14.072
	19.881	9.11	13.661	2.591	56.455	54.549
	14.05	11.085	27.544	10.106	82.431	37.36
	6.929	8.578	24.573	7.132	25.602	21.444
	19.921	6.309	24.428	9.876	31.831	29.196
	14.86	8.603	9.702	10.198	34.671	17.868
	9.05	8.878	16.568	15.081	30.32	29.987
	15.482	6.226	21.624	8.293	24.742	16.616
	18.554	15.791	11.088	10.618	13.326	13.04
	17.933	7.994	6.765	6.543	16.679	18.951
	11.857	7.182	7.271	9.123	24.743	14.17
	21.907	6.772	13.789	4.417	32.418	19.28
	51.655	15.431	9.07	7.197	27.161	33.39
	9.179	20.741	22.588	8.594	35.367	30.461
	33.533	6.761	12.866	4.473	32.647	35.331
	28.318	5.109	10.137	9.727	27.654	26.973
	10.327	26.145	12.863	7.663	24.403	21.696
	30.405	10.906	13.08	6.906	27.362	15.698
	7.09	9.928	19.137	12.966	15.407	11.797
	23.43	4.329	9.422	11.757	35.212	40.839
	36.43	30.787	19.338	12.4	39.435	35.605
	36.4	14.568	15.217	6.261	18.162	11.438
	24.491	21.768	8.45	11.201	21.683	25.124
	35.775	18.236	9.501	16.008	28.625	30.025
	36.812	12.605	18.89	5.668	23.396	36.579
	24.543	27.845	13.054	4.993	16.814	22.082
	32.329	9.12	10.005	10.972	41.959	24.882
	38.115	10.658	14.504	10.272	14.743	13.831
	19.803	26.007	9.962	6.023	22.545	10.83
	16.074	8.361	15.266	8.403	17.851	13.308
	25.946	27.902	12.689	10.625	50.03	60.394
	20.385	26.344	13.154	12.581	17.664	13.205
	29.176	14.523	15.616	5.3	13.748	9.313
	15.162	23.113	33.722	11.474	18.037	16.857
	47.858	12.274	28.345	5.274	29.796	20.573
	20.929	21.862	34.679	12.033	12.82	13.015
	19.969	12.955	29.468	17.543	30.919	21.687
	31.293	9.433	17.369	31.762	17.604	13.12
	18.964	16.123	43.332	21.841	21.148	13.882
	27.26	12.099	26.782	21.455	51.242	15.029
	25.582	10.052	36.495	26.39	22.392	15.78
	22.87	15.842	33.739	16.475	17.289	12.537
	22.267	8.105	32.156	26.205	9.261	8.136
	6.568	10.353	20.648	25.267	22.534	18.541
	15.083	7.25	19.394	12.916	10.847	9.666
	14.508	9.459	15.457	19.61	6.695	3.63
	7.712	16.387	19.765	14.58	5.397	4.608
	11.257	3.933	23.945	11.795	26.174	17.957
	35.356	7.618	13.093	12.941	45.747	31.418
	39.857	25.152	10.182	14.168	12.026	12.435
	38.299	16.943	24.102	5.504	12.955	8.368
	44.869	17.509	7.364	7.476	13.369	10.264
	39.479	11.054	22.574	9.76	11.899	10.48
	33.101	24.973	44.667	6.101	11.063	10.925
	48.634	11.325	10.966	16.072	18.22	10.163
	19.289	7.112	19.775	17.023	17.252	11.595
	29.563	12.492	16.69	17.571	8.092	5.485
	36.786	23.139	20.679	14.484	17.941	13.215
	35.402	20.955	7.361	30.324	6.126	3.691
	17.523	22.282	11.424	19.499	6.348	6.802
	27.492	16.833	36.669	19.778	8.773	13.904
	29.003	12.696	23.789	16.361	7.525	7.606
	37.019	9.25	23.537	5.936	6.735	5.629
	20.597	12.274	29.321	11.054	19.223	15.854
	23.083	7.503	22.959	15.662	6.366	5.605
	17.988	8.458	21.616	21.587	18.804	10.525
	19.377	14.752	32.483	26.11	6.595	7.158
	27.85	7.268	23.968	15.607	13.44	7.243
	26.408	12.236	11.836	20.638	4.302	3.512
	24.488	22.42	3.66	21.367	5.618	5.387
	36.604	7.037	9.655	13.202	11.035	5.14
	7.499	14.713	4.882	24.96	21.048	14.214
	14.62	4.204	4.157	9.68	6.979	3.969
	10.605	8.405	13.401	2.033	48.517	27.699
	23.759	6.872	15.871	3.86	31.87	37.71
	15.255	8.32	7.999	5.011	38.813	42.798
	10.446	6.145	15.307	2.933	41.692	37.418
	9.645	5.622	8.945	10.217	21.551	21.278
	13.334	6.062	12.715	14.475	10.914	11.217
	39.267	5.112	26.179	6.764	11.433	10.137
	43.266	20.594	26.778	8.568	12.57	12.878
	8.386	10.085	32.16	6.118	17.318	10.283
	9.191	3.831	13.765	7.026	6.534	11.486
	18.459	10.103	9.672	24.158	7.715	11.527
	8.791	14.99	12.097	11.433	16.664	10.97
	14.576	8.803	9.806	23.447	14.646	14.515
	9.403	8.638	9.062	9.132	16.466	16.998
	16.148	4.145	17.727	9.348	17.245	12.127
	7.615	9.73	18.559	8.005	10.484	7.278
	8.059	3.366	16.155	10.499	29.273	10.522
	20.457	4.855	64.525	10.09	18.253	15.418
	21.733	15.649	22.739	22.062	52.961	19.17
	14.788	7.389	14.558	13.416	22.093	22.86
	17.941	8.517	14.432	10.251	19.932	19.092
	19.292	9.414	14.615	12.406
	36.813	17.029	37.974	12.557
	28.57	13.824	31.516	14.057
	21.096	17.688	27.12	15.272
	25.321	15.067	5.948	12.127
	22.576	19.346	5.91	28.632
	43.508	11.134	9.333	17.81
	7.757	29.588	13.301	13.292
	45.128	6.165	13.309	4.596
	35.757	19.483	16.934	5.679
	28.172	16.681	13.796	7.603
	24.626	16.395	17.586	7.693
	28.788	19.286	13.138	8.731
	29.804	16.666	18.188	7.8
	23.793	15.162	17.381	5.366
	24.41	11.868	16.436	9.01
	46.93	12.361		8.423
	31.507	17.1		12.504
	39.251	13.17		8.335
	25.871	24.878		11.067
	38.113	28.211
	24.348	22.728
	28.97	17.578
	23.667	15.434
	22.19	15.221
	38.795	24.398
	25.795	15.011
	50.777	22.459
	49.582	23.604
	47.647	21.046
	51.81	24.093
	16.846	19.045
	18.536	18.399
	15.403	9.084
	31.039	11.269
	27.008	13.307
	33.33	11.305
	44.179	10.241
	43.245	16.647
	33.498	15.388
	22.518	14.51
	12.216	11.653
	15.587	12.579
	20.467	9.979
	21.145	14.638
	33.801	12.3
	39.669	17.067
	39.479	16.031
	28.112	16.224
	33.425	12.778
	13.559	13.685
	40.852	12.3
	10.087	11.644
	22.598	17.453
	22.169	12.194
	20.341	9.872
	38.385	17.484
	24.254	8.627
	47.586	19.582
	15.158	14.295
	22.909	11.267
	17.05	14.959
		11.057

## Sheet: Figure 5H
		Western blots
		EV			ORF6			ORF6 + MG132
	CHK1/β-actin	1	1	1	0.813768	0.630621	0.709949	0.908861	1.1146	1.11239
	RRM2/β-actin	1	1	1	0.699299	0.59006	0.540663	0.927877	1.04575	0.871795

## Sheet: Figure 5J
	ORF6			ORF6+MG132			ORF6M58R			ORF6M58R+MG132
	0.178962	0.404527	0.342378	1.75054	1.48604	3.27635	0.11792	0.0848509	0.169987	0.245605	1.4545	0.177079

## Sheet: Figure 5L
	CHK1 (%)
	GFP	NSP13	NSP13 + BafA1	NSP13 + CQ
	43.3333	21.6981	44.5946	39.2857
	56.1538	42.3077	36.3636	57.5758
	55.8824	21.25	57.3171	44.8718
	59.8039	29.0698	51.3158	40.411
	80	33.3333
	52.5	26.3889

## Sheet: Figure 5N
	GFP	NSP13	NSP13 + BafA1 (1h)
	0	0	12.8205
	0	2	22.2222
	0	3.1746	25

## Sheet: Figure 5P
	CHK1 (%)
	GFP + siCTRL	NSP13 + siCTRL	NSP13 + siBECN1	NSP13 + siLC3B
	86.1111	30.5556	49.0196	41.9355
	78.1818	44.3182	73.2558	60
	92.3077	50	63.5135	57.6923
	78.2051	24.1379	63.2353	50
