# Supplementary material for: SARS-CoV-2 infection induces DNA damage, through CHK1 degradation and impaired 53BP1 recruitment, and cellular senescence
Source: Nat Cell Biol. 2023 Mar 9;25(4):550–64. doi: 10.1038/s41556-023-01096-x (PMC10104783; doi:10.1038/s41556-023-01096-x)
Supplement: Source Data Fig. 6 — Statistical source data. [file 41556_2023_1096_MOESM15_ESM.xlsx]

## Sheet: Figure 6B
	53BP1
	V-	V+
	1	1
	1	0
	0	4
	5	2
	1	4
	3	2
	2	2
	2	1
	9	0
	4	4
	2	0
	4	3
	1	2
	5	2
	2	6
	3	0
	4	4
	1	1
	0	4
	0	2
	2	0
	2	0
	1	0
	1	3
	2	0
	0	0
	0	0
	4	0
	2	0
	0	0
	0	0
	1	0
	4	0
	0	0
	5	0
	0	0
	4	0
	1	0
	1	0
	1	0
	4	0
	5	0
	0	0
	4	0
	0	0
	1	0
	8	0
	0	0
	1	0
	2	0
	0	0
	2	0
	1	1
	2	0
	0	1
	2	0
	1	0
	1	5
	2	0
	0	1
	1	2
	0	0
	2	0
	1	1
	0	0
	0	0
	2	11
	0	0
	0	0
	2	0
	2	2
	2	0
	5	0
	2	0
	1	1
	5	0
	3	0
	4	3
	0	0
	2	1
	5	0
	5	2
	8	1
	1	0
	21	0
	10	0
	7	0
	1	1
	5	0
	10	0
	2	3
	1	1
	1	16
	3	0
	3	1
	9	13
	15	15
	21	3
	9	8
	19	18
	18	1
	5	6
	9	1
	10	1
	5	0
	1	0
	2	0
	17	3
	8	20
	3	0
	7	1
	4	2
	12	1
	9	3
	7	0
	8	6
	4	0
	5	12
	12	3
	10	0
	12	1
	11	1
	0	0
	7	4
	6	6
	17	10
	22	0
	6	4
	5	16
	28	3
	8	2
	0	4
	4	26
	9	1
	0	0
	1	5
	8	15
	4	13
	0	5
	1	7
	0	1
	6	2
	6	28
	13	20
	0	1
	2	5
	14	9
	8	0
	11	5
	2	7
	2	2
	3	0
	5	0
	6	0
	2	3
	2	4
	4	4
	7	1
	0	1
	2	7
	0	7
	0	21
	3	21
	16	9
	10	3
	22	1
	3	10
	3	0
	4	0
	7	6
	20	14
	2	16
	5	10
	3	7
	1	7
	5	1
	0	14
	4	1
	4	1
	9	3
	4	0
	7	3
	3	0
	0	9
	6	2
	9	11
	0	3
	10	9
	9	7
	5	7
	7	4
	5	4
	11	2
	11	6
	11	1
	5	22
	16	1
	3	0
	0	1
	3	2
		0
		0
		0
		4
		23
		3
		5
		1
		2
		2
		3
		1
		10
		11
		6
		4
		0
		11
		6
		0
		4
		0
		10
		0
		7
		10
		1
		4
		0
		0
		1
		6
		0
		0
		7
		13
		9
		11
		0
		3
		3
		0
		1
		5
		1
		1
		1
		2
		4
		12

## Sheet: Figure 6D
	53BP1
	SARS-CoV-2 N-	SARS-CoV-2 N+
	6.00759	0
	8.76241	0
	18.0665	0

## Sheet: Figure 6F
	γH2AX				53BP1
	IR EV	IR N	NI EV	NI N	IR EV	IR N	NI EV	NI N
	0.482167	1.61421	0.0503131	0.234794	0.6004	1.87125	0.27018	0.220147
	1.92447	1.28718	0.100626	0.0503131	1.04069	0.48032	0.380254	0.0400267
	1.18655	0.960141	0	0.129975	0.740494	0.72048	0.09006	0.63042
	1.42973	1.25363	0	0.184481	0.670447	1.18079	0.110073	0.0100067
	0.557636	1.16559	0.0586986	0.259951	0.190127	1.09073	0.3002	0
	0.645684	0.683419	0.0922406	0.272529	0.730487	0	0.230153	0.0800534
	1.12366	0.691805	0	0	1.10073	1.42095	0.06004	0.36024
	1.044	0.633106	0	0	0.950634	0	0.03002	0.6004
	0.675034	0.192867	0.0209638	0	0	0.650434	0.09006	1.09073
	0.712768	1.56809	0	0.0796623	1.46097	0.950634	0.0400267	0.0700467
	0.322842	0.528287	0	0.00838551	0.9006	0.920614	0.140093	0.0800534
	0.582793	2.01252	0.0754696	0.993683	1.89126	0.12008	0.560374	0.0200133
	1.6226	0.574407	0.0545058	0.528287	1.60107	0.470314	0.850567	0.0500334
	1.044	1.00626	0.016771	0.016771	1.22081	1.26084	0.63042	0.1501
	0.859515	1.6771	0.184481	0.737925	0.370247	0.12008	0.57038	0.0500334
	0.934984	2.83011	0	0.0754696	0.6004	0.0100067	0.160107	0.06004
	1.01465	1.25363	0.201252	0.360577	1.27085	1.72115	0.940627	0.21014
	1.04819	0.82178	0.0712768	0.109012	1.12075	0.4503	0.4503	0.610407
	0.511516	1.05238	0	0.465396	1.08072	1.3509	0.6004	0.430287
	0.800816	1.30395	0.0586986	0.0754696	1.04069	0.220147	0.6004	0.1501
	0.809202	1.9119	0.0251565	0.180288	1.72115	0.42028	0.09006	0.380254
	1.24106	1.72322	0.0419275	0.187458	1.19079	0.3002	1.06071	0.760507
	0.842744	1.35426	0.109012	0.281187	0.84056	0.190127	0.490327	0.18012
	0.65407	0.825973	0.00838551	0.0749833	1.08072	0.190127	0.0700467	0.3002
	0.805009	1.53036	0.0209638	0.231198	0.84056	0.9006	0.490327	0.380254
	0.557636	0.511516	0.0377348	0.162464	1.34089	0.1501	0.170113	0.680454
	1.13204	1.42973	0.00419275	0.712341	0.700467	0.820547	0.3002	0.39026
	0.872093	0.570215	0	0.149967	1.00067	0.09006	0.370247	0.843035
	0.926599	0.691805	0	0.124972	0	0.460307	0.0800534	0.674428
	1.32072	0.0628913	0.125783	0	1.0507	0.280187	0.100067	0.202328
	1.10689	0.834358	0	0	1.45097	0.84056	0.1501	0.337214
	1.6184	0.641492	0.0125783	0.171382	2.24149	0.4503	0.560374	0.0337214
	1.70226	0.222216	0.0586986	0.0655285	0.69046	0.51034	0.370247	0.539542
	1.13204	0.0796623	0.171903	0.0252033	0.980654	0.380254	0.370247	0
	0.545058	0.507323	0.0125783	0.423415	0.0500334	0.220147	0.440294	0
	1.1572	0.276722	0.0125783	0.216748	1.18079	0.12008	0.230153	0.104387
	1.81546	0.24318	0.00838551		0.200133	0.680454	0.21014	0.730707
	0.788238	0.033542	0.031243		0.48032	0	0.430287	0.382751
	0.742118	0.150939	0.0874805		0.670447	0.3002	0.320213	0.608923
	0.94337	0.53248	0.0249944		1.49099	0.650434	0.230153	0.15658
	1.45069	1.02722	0.0124972		0.910607	1.33089	0.470314	0.130483
	0.683419	1.52616	0		0.650434	1.96131	0.27018	0.278365
	1.35845	1.10269	0		1.37091	1.14076	0.12008	0.0695912
	1.12366	2.29763	0.0124972		0.940627	0.650434	0.134886	0.173978
	1.17816	1.61002	0.031243		1.96131	0.580387	0.23605	0.417547
	1.24106	1.26202	0.0874805		1.99133	0.0200133	0.4721	0.0173978
	1.3333	2.67498	0.031243		1.16077	0.03002	0.23605	0.147881
	1.33749	0.33542	0.031243		0.970647	0.0100067	0.370935	1.02647
	0.809202	0.171903	0.0249944		2.45163	0	0.134886	0.600224
	0.524094	1.24106	0		0.640427	0.0700467	0.505821	0.791599
	0.792431	1.6226	0		1.12075	0.310207	0.0674428	0.321859
	1.1572	0.872093	0.249944		0.93062	0.580387	0.0337214	0.0695912
	1.30814	0.955948	0		1.00067	0.140093	0.303493	0.012287
	0.909828	0.77566	0		0.820547	0	0	0.12287
	0.851129	0.758889	0.201626		0.520347	0.880587	0.775592	0.2826
	1.07335	0.276722	0.0705691		0.700467	0.0700467	0.134886	0.0368609
	0.65407	0.972719	0.00504065		0.160107	1.43095	0.0674428	0.0368609
	0.670841	1.70645	0.015122		0.96064	0.48032	1.18025	0.491478
	1.22428	2.00414	0.00504065		1.12075	0.0200133	0.101164	0.430044
	1.22009	0.36477			1.43095	1.71114	1.24769	0.245739
	1.51778	1.02303			1.25083	1.30087	0.809314
	1.43811	1.47166			1.98132	0.0400267	0
	0.306071	1.77773			0.710474	0.0400267	0.226171
	1.19913	1.02722			1.61107	0.1501	0.330558
	1.02303	0			1.26084	0.0400267	0.504536
	0.834358	1.65614			1.42095	1.41094	0.374052
	1.11947	1.10689			1.46097	0.590394	0.0608923
	1.43392	0.98949			2.32155	1.46097	0.00869889
	0.729539	0.859515			0.7505	0.7505	0
	2.38568	1.13204			0.1501	0.81054	0.191376
	0.12159	0.89725			0	0	1.06996
	0.792431	1.30395			0.460307	0.0200133	0.139182
	1.02722	0.272529			0.340227	1.9513	0.739406
	0.670841	0.427661			0.860574	0.66044	0.0869889
	0.264144	1.63517			0.820547	0.27018	0.121785
	2.2245	1.72742			0.168607	0.190127	0.46974
	1.84334	0.993683			0.505821	0.970647	0.260967
	0.649855	0.444432			0	0.170113	0.104387
	1.14974	1.98737			0.606985	0.0800534	0.0260967
	0.306182	0.763081			2.32678	0.340227	0.260967
	0.693595	1.35845			0.337214	0	0.331748
	0.393662	1.59325			0.809314	0.42028	0.368609
	0.412408	0.264144			0.202328	0.4503	0.479191
	2.06204	1.29975			1.8884	0.09006	0.982957
	2.71814	1.26621			2.56283	0.130087	0.663496
	0.637358	0.888864			1.24769	0.7505	0.110583
	0.699844	2.59951			0.404657	1.10073	0.184304
	0.412408	0.922406			0.303493	1.23082	0.184304
	1.16224	0.888864			1.75351	0.440294
	1.27472	2.1425			0.438378	0.93062
	1.54965	1.3333			0.4721	0
	0.524883	2.00833			1.07908	0.280187
	1.37469	1.08592			3.74308	1.27085
	0.818567	2.12992			1.78723	1.19079
	0.924794	1.53036			2.69771	0.0100067
	1.02477	0.838551			0.404657	0.130087
	1.08726	0.737925			0.337214	0.03002
	0.431154	0.373155			0.303493	1.22081
	1.09975	1.16978			1.65235	0.530354
	1.09351	1.3291			0.404657	1.28085
	1.43718	1.36265			0.606985	0.0200133
	0.893551	1.68968			0.573264	0.0400267
	0.874805	0.964334			0.438378	0.72048
	1.08101	0.377348			0.0674428	0.560374
	1.37469	2.22635			2.29305	1.56104
	0.549877	0.197059			0.202328	0.0700467
	0.662352	0.842744			0.370935	0.0100067
	1.71212	2.10896			1.24769	1.06071
	1.27472	1.16978			0.269771	1.0507
	1.40594	0.213831			1.21397	0.06004
	0.462397	0.633106			0.0674428	0.650434
	0.768578	1.07754			2.12445	0.36024
	0.943539	1.17816			1.51746	0.890594
	0.793573	2.44438			1.78723	0.12008
	0.387414	1.06496			0.168607	1.0507
	1.06851	1.22848			1.68607	0.27018
	0.787324	2.2012			1.82096	0.39026
	0.793573	1.21171			0.977921	0.0100067
	0.893551	1.05657			0.708149	0.310207
	0.587369	0.683419			0.606985	1.25083
	0.112475	0.213831			0.134886	0.81054
	0.58112	1.01045			1.85468	0.190127
	0.531131	0.830165			0.843035	0.890594
	0.781076	0.872093			2.32678	0.21014
	0.337425	1.40457			1.01164	0.910607
	0.231198	1.85739			1.01164	0
	0.156215	0.74631			0.0337214	0
	1.46217	1.57228			1.31513	1.31513
	0.0937291	0.70019			0.101164	1.14653
	0.76233	0.212453			0.977921	0.708149
	1.21223	1.49967			0.505821	0.0337214
	0.168712	0.368668			0.168607	0.876756
	1.28096	1.38719			0.337214	0.0674428
	0.918545	3.21803			1.34886	0
	1.27472	1.3622			0.505821	1.85468
	1.01227	1.35595			1.24769	0.337214
	0.818567	0.893551			1.28141	1.31513
	0.35617	1.26222			2.12445	0.23605
	1.24347	1.12475			1.78723	0.573264
	1.03727	2.28699			2.19189	0.775592
	0.856059	2.29949			0.809314	0.0674428
	0.71859	1.59339			0.0337214	0.505821
	0.993528	2.18076			0.0674428	0.775592
	1.41218	1.22473			2.3605	0.606985
	0.0499888	1.20598			2.3605	0.573264
	1.76836	0.499888			0.640707	0
	0.443651	0.831064			0.303493	1.18025
	0.556126	1.06851			0.101164	0
	1.5809	1.28096			1.78723	0.944199
	1.14349	1.17474			0.843035	1.24769
	1.93707	1.49967			1.61863	1.11281
	1.3247	2.04954			1.31513	0.4721
	2.27449	1.30596			0.775592	1.24769
	1.23098	1.21223			0.168607	0
	1.86208	1.72462			1.11281	0
	2.09953	2.15577			1.07908	0.337214
	1.85584	1.61839			0.977921	0
	0.956037	0.899799			0.876756	1.18025
	1.24347	1.05601			0.4721	0
	0.31252	1.14974			1.15695	1.75351
	0.831707	1.08726			2.02684	0
	1.14927	1.73086			1.5484	1.75351
	0.635122	0.837313			1.97465	0.910478
	0.841789	1.66213			1.33093	2.02328
	1.24	0.574872			0.965577	0.134886
	1.73902	2.262			0.539331	0.910478
	2.30862	0.924794			0.452342	0.23605
	2.30358	0.0437402			0.00869889	0.0337214
	1.41642	1.96831			0.965577	0.0337214
	1.18959	1.51216			1.20915	0.741871
	1.13415	0.831064			1.03517	0.101164
	1.14423	1.41218			0.200075	0.438378
	0.866992	1.06226			1.77457	0.202328
	0.730894	0.76233			1.44402	1.14653
	0.967805	2.24325			1.43532	0.0674428
	0.831707	1.61214			1.5832	0
	0.786341	0.824816			1.18305	1.01164
	1.11398	2.98683			1.11346	0
	0.821626	1.61214			0.321859	0.741871
	1.10894	3.85539			1.81807	0.202328
	0.977886	1.59964			1.37443	0.617621
	1.06358	1.25597			1.73978	0.0260967
	0.730894	1.41218			1.21785	0.687213
	0.499024	1.90582			1.53101	1.06127
	1.0535	3.88663			0.930782	0.739406
	0.448618	0.0562374			1.25264	0.878588
	0.403252	1.42468			0.7829	0.774202
	0.92748	0.631109			0.939481	0.574127
	0.993008	2.4432			0.330558	0.0173978
	0.428455	1.15599			1.50491	0.287064
		1.39969			1.24394	0.0521934
		2.85561			1.89636	0.521934
		1.86			0.791599	0.208773
		1.67854			0.948179	0.217472
		0.514146			1.29614	0.0347956
		0.473821			0.722008	0.600224
		1.53236			0.678514	0
		1.47691			0.678514	0.417547
		2.21789			0.774202	0.434945
		1.43154			1.11346	0.687213
		1.08878			1.39182	0.173978
		1.48699			0.600224	0.608923
		0.614959			0.661116	0.243569
		0.77122			1.01777	1.21785
		1.02325			0.652417	0.7829
		1.08878			1.01777	0.774202
		1.31057			0.46974	0.478439
		0.846829			0.173978	0.23487
		1.38618			0.400149	1.47881
		0.725854			0.982975	0.365354
		1.12911			0.574127	0.0695912
		0.206667			1.5832	0.356655
		2.10195			0.191376	0.0260967
		4.0426			1.09606	0.321859
		1.33577			1.15695	1.47011
		1.35089			0.382751	0.0869889
		0.791382			0.330558	0.0521934
		0.907317			0.46974	0.521934
		1.87512			0.121785	0.191376
					0.748105	0.817696
					0.895986	0.426246
					0.652417	0.39145
					0.982975	0.07829
					0.922083	2.09643
					1.01777	0.0869889
					1.49621	1.50491
					1.12216	0.295762
					1.88766	0.121785
					1.16565	0.0869889
					0.995244	1.11346
					0.589774	0.887287
					1.72017	0.835094
					0.835513	1.03517
					0.712644	0.748105
					1.20412	0.0869889
					2.39596	1.26134
					0.503765	0.07829
					0.810939	1.07866
					1.21641	0.374052
					0.933809	0.287064
					2.06421	0.556729
					1.72017	0.495837
					1.24098	0.852492
					2.01506	0.0173978
					0.737218	0.00869889
					0.675783	0.948179
					0.110583	0.635019
					0.68807	0.012287
					0.442331	0.0860087
					0.602061	1.60959
					1.46215	1.43757
					1.5113	0.110583
					0.774078	0.012287
					0.663496	0.012287
					0.8478	0.724931
					0.491478	0.40547
					0.68807	0.307174
					1.47444	0.0737218
					0.872374	1.62188
					0	0.810939
						0.233452
						0.933809
						0.319461
						0.012287
						0.946096
						0.172017
						0.344035
						0.0982957
						0.012287
						0.5652
						0.40547
						0.0368609
						0.012287
						0.196591

## Sheet: Figure 6G
	Time (min)	BSA		N-protein
	0	45	31	28	22	36
	2	41	31	51	22	26
	4	31	27	44	23	26
	6	34	31	46	21	31
	8	38	28	44	25	31
	10	36	30	39	28	27
	12	34	32	33	23	24
	14	45	35	32	21	21
	16	42	32	25	19	17
	18	45	21	29	21	22
	20	37	29	24	14	24
	22	39	32	23	14	24
	24	39	36	20	14	22
	26	39	30	24	14	20
	28	36	30	16	9	23
	30	35	31	22	7	27
	32	32	30	19	8	24
	34	35	34	18	9	26
	36	36	33	16	9	20
	38	30	33	14	8	21
	40	30	34	10	5	24
	42	34	34	10	6	24
	44	25	35	7	7	22
	46	32	31	7	6	23
	48	29	36	3	5	20
	50	29	28	7	2	19
	52	31	28	5	4	22
	54	30	33	5	3	15
	56	35	27	9	5	18
	58	32	30	5	1	16
	60	27	23	4	1	18
	62	29	29	4	1	16
	64	25	25	4	1	16
	66	24	32	3	2	15
	68	29	32	3	0	15
	70	27	29	2	1	15
	72	23	31	1	1	12
	74	23	28	0	1	11
	76	16	31	0	1	8
	78	17	32	2	1	9
	80	19	36	0	0	4
	82	24	32	0	0	3
	84	24	33	0	1	3
	86	18	36	2	1	1
	88	20	37	1	0	3
	90	22	35	2	1	0
	92	23	36	0	1	4
	94	19	40	1	0	1
	96	18	41	0	0	1
	98	20	39	1	2	2
	100	15	36	1	1	2

## Sheet: Figure 6H
			H2AX mRNA			dilncRNA
	- I-SceI	IgG	0.097	0.317		0.015	0.039
	- I-SceI	N-protein	0.161	0.161		0.127	0.072
	+ I-SceI	IgG	0.207	0.151	0.208	0.027	0.02	0.183
	+ I-SceI	N-protein	0.104	0.069	0.583	0.453	0.522	1.295

## Sheet: Figure 6I
	+ I-SceI
	EV		N-protein
	IgG	53BP1	IgG	53BP1
	0.09	0.31	0.11	0.17
	0.11	0.27	0.09	0.11

## Sheet: Figure 6J
	- I-SceI		+ I-SceI
	EV	N-protein	EV	N-protein
	0.0294352	0.0349252	1	0.63783
	0.00083502	0.0106382	1	0.808939
	0.0483614	0.124669	1	0.81487
