# Supplementary material for: SARS-CoV-2 infection induces DNA damage, through CHK1 degradation and impaired 53BP1 recruitment, and cellular senescence
Source: Nat Cell Biol. 2023 Mar 9;25(4):550–64. doi: 10.1038/s41556-023-01096-x (PMC10104783; doi:10.1038/s41556-023-01096-x)
Supplement: Source Data Fig. 7 — Statistical source data. [file 41556_2023_1096_MOESM16_ESM.xlsx]

## Sheet: Figure 7B
	γH2AX		53BP1		pRPA S4/8		CHK1		RRM2
	PBS	SARS-CoV-2	PBS	SARS-CoV-2	PBS	SARS-CoV-2	PBS	SARS-CoV-2	PBS	SARS-CoV-2
	3.25352	28.5416	29.47	4.06	1.55527	60.7656	28.3838	2.55649	15.2843	11.6636
	1.43788	3.59458	6.52	0.36	7.05205	73.9544	16.6911	11.3331	18.8466	9.60138
	0.294283	17.4435	11.62	2.39	20.9666	45.5694	16.1694	14.1443	20.7517	10.6631
	13.7138	25.749		1.19	11.1864	53.0735	32.6136	0.424395	18.2588
	8.32387	9.53295		0.13	53.3998	47.5308	61.9062	0.737705
		28.1254			38.5176	62.3771		17.5363
