# Supplementary material for: SARS-CoV-2 infection induces DNA damage, through CHK1 degradation and impaired 53BP1 recruitment, and cellular senescence
Source: Nat Cell Biol. 2023 Mar 9;25(4):550–64. doi: 10.1038/s41556-023-01096-x (PMC10104783; doi:10.1038/s41556-023-01096-x)
Supplement: Source Data Fig. 8 — Statistical source data. [file 41556_2023_1096_MOESM17_ESM.xlsx]

## Sheet: Figure 8C
	γH2AX+/CK18+
	lung		nasal mucosa
	non-COVID	COVID	COVID FISH–	COVID FISH+
	0	16.129	0.0555556	1.58228
	8.10811	24.2424	0	0.343643
	9.09091	30.5343	0	2.10526
	5.12821	19.708	0.187617	1.48699
	2.65487	9.44444	0	0.660793
	1.03627	8.64198	0	1.47059
	0	31.5789	0	2.15054
	1.21951	16.6667	0	3.97351
	3.125	16.3265	0	1.05042
		25.9259	0	2.7027
		13.3333	0	1.26405
		21.0526		1.23001
		16.3265		0.892857
		17.6471		0.962963
		33.3333		0.914077
		14.8148		0.865052
		14.3519		0.787402
				1.5493

## Sheet: Figure 8D
	53BP1+/γH2AX+
	lung		nasal mucosa
	non-COVID bleo+	COVID	COVID FISH+	COVID FISH–
	100	47.6667	25	42.5
	77.7778	30	16.6667	50.6536
	100	41.8129	50	65.9091
	83.3333	39.2857	10	50
	87.5		0	70
	59.0909

## Sheet: Figure 8F
	pRPA S4/8		CHK1
	lung		lung		nasal mucosa
	non-COVID	COVID	non-COVID	COVID	COVID FISH–	COVID FISH+
	3.45474	54.4449	33.3333	16.3438	95.49	22.09
	17.1481	51.5609	57.377	6.2505	72.78	60.72
	5.66479	52.6982	46	3.09272	63.38	17.16
	6.21491	31.8501	45		70.44	59.75
	46.1407	50.8891	58.4615
		61.2205	72.973
		53.2069	57.3529
		53.262
		63.353
		69.4882

## Sheet: Figure 8H
	RRM2
	lung		nasal mucosa
	non-COVID	COVID	COVID FISH–	COVID FISH+
	1.03155	0.830175	0.827861	0.814735
	1.06313	0.864379	0.77684	0.73672
	0.905311	0.771604	1.12096	0.832971
			1.04672	0.85047
			1.22761	0.722172
