# Supplementary material for: SARS-CoV-2 infection induces DNA damage, through CHK1 degradation and impaired 53BP1 recruitment, and cellular senescence
Source: Nat Cell Biol. 2023 Mar 9;25(4):550–64. doi: 10.1038/s41556-023-01096-x (PMC10104783; doi:10.1038/s41556-023-01096-x)
Supplement: Source Data Extended Data Fig. 1 — Statistical source data. [file 41556_2023_1096_MOESM18_ESM.xlsx]

## Sheet: Extended Data Fig. 1B
	Western blots
		V–			V+ 1h			V+ 24h
	pKAP1/KAP1	1	1	1	1.47898	2.48599	2.34767	2.77641	7.04041	3.52348
	pCHK2T68/CHK2	1	1	1	1.2784	1.12317	1.81239	1.11732	0.874782	1.87245
	pRPAS4/8/RPA	1	1	1	0.747793	1.07293	0.687402	4.57343	3.43438	2.49372
	γH2AX/H3	1	1	1	1.70817	1.57408	1.84205	3.02701	1.58715	2.32389

## Sheet: Extended Data Fig. 1D
	Immunofluorescence
	pRPA S4/8		γH2AX
	V-	V+	V-	V+
	10.8	50	9.62203	86.1111
	17.3	32.6	17.1344	64.2857
		37	10.5263	60

## Sheet: Extended Data Fig. 1F
	comet assay
	V-	V+
	0.434455	6.48553
	4.10062	0.873161
	0.255764	11.2816
	0.135213	7.90221
	0.515791	0.489102
	0.0658902	1.23905
	0.0783959	5.09074
	0.632325	0
	0.572751	5.83683
	3.00646	0.30548
	0.439584	0.658773
	0.123724	1.82822
	4.20733	0.183737
	0.822638	1.11457
	1.54952	0.637134
	0.25347	0.284766
	5.61567	12.4172
	0.449847	1.77959
	0.424887	0.624778
	1.80206	0.105556
	0.0481416	0.730092
	0.125753	4.37084
	1.18827	1.94783
	1.515	5.21799
	0.195928	0.358211
	0.432001	0.0322647
	0.624702	0.614704
	0.0181571	0.771694
	0.205257	3.54766
	0.194665	3.42541
	0.342288	0.523771
	0.535258	0.0132977
	0.241559	0.434605
	1.10566	0.0576
	0.0692898	0.378473
	2.53119	0.422444
	0.840306	4.5512
	0.255594	1.84823
	4.94662	0.21111
	0.820757	1.68161
	0.688556	0.143153
	1.04705	1.05288
	0	0.326624
	0.197857	0.595104
	0.258928	2.83014
	0.2366	1.74956
	0.0764035	1.31055
	0	6.41908
	1.85395	3.97425
	0.65584	0.368473
	6.11134	1.33966
	0.16265	1.67618
	0.184833	0.233456
	0.0983061	0.0201584
	1.55543	0.354767
	1.14946	4.70817
	0.015821	3.38942
	0.496173	2.11249
	5.38479	0.254231
	0.0634042	5.83914
	0.0620498	0.371793
	6.10697	1.23337
	0.0961772	0.341771
	0.509037	3.17737
	0.334562	0.291985
	0.0221997	0.254397
	0.234816	4.18017
	0.342944	1.03956
	0.0697455	0.761852
	0.0431354	0.246437
	0.0968157	4.9616
	0.239277	0.291876
	1.43613	0.514244
	0.211938	5.87974
	0.373611	1.92341
	0.304011	0.359895
	0.0912588	0.74473
	0.973495	0.0357991
	0.275544	8.93706
	0.0684195	9.70045
	4.45566	9.45798
	0.0299607	0.372976
	0.158947	0.15331
	0.418268	0.132757
	0.0268845	6.65694
	0.133489	7.79405
	0.068951	4.46948
	0.402451
	0.100392
	0.1345
	9.53375
	0.960866
	0.628712
	1.07445
	0.0475106
	0.19622
	0.25422
	6.55932
	0.261161
	1.04173
	5.49861
	0.43788
	0.0854494
	0.0765863
	0.094493
	0.109283
	0.357935

## Sheet: Extended Data Fig. 1H
	cGAS dots/nucleus (%)						micronuclei/nucleus (%)						cGAS+ micronuclei (%)
	V-			V+			V-			V+			V-			V+
	MEAN	SEM	N	MEAN	SEM	N	MEAN	SEM	N	MEAN	SEM	N	MEAN	SEM	N	MEAN	SEM	N
	4.2	1.1	330	40.2	4.4	122	6.4	1.3	330	22.1	3.8	122	23.8	9.3	21	63	9.3	27

## Sheet: Extended Data Fig. 1J
		Calu-3								Huh7
		V–				V+				V–				V+
	IL6	1	1	1	1	48.6702	63.8371	50.843	34.6919	1	1	1		2.67	4.51	3.63003
	IL8	1	1	1	1	5.56525	7.75955	6.75822	7.68022	1	1	1		5.87248	7.62627	3.19359
	CXCL9	1	1	1	1	23.0524	56.7978	61.1576	38.3205	1	1	1	1	0.8366	0.344363	6.2774	10.9946
	CXCL10	1	1	1	1	98.3137	103.002	211.502	449.915	1	1	1	1	3.92742	30.9732	6.61572	11.1335
	TNFα	1	1	1	1	34.9256	72.8149	38.7299	50.1583	1	1	1	1	5.30293	98.7044	3.14328	227.366

## Sheet: Extended Data Fig. 1M
	beta-gal
	Huh7			HNEpC
	V-	V+	HU	V-	V+	HU
	12	42.6	71.6	11.7	27	59.3
	13	51	65	7	43.6
	25.3	58.4	83.4	33	53.4

## Sheet: Extended Data Fig. 1O
	Immunofluorescence
	p21		Ki67
	V-	V+	SARS-CoV-2 N–	SARS-CoV-2 N+
	28.4345	44.7173	19.1304	0
	30.7692	39.6296	7.47126	0
		41.886	9.52381	0
		43.4783
