# Supplementary material for: SARS-CoV-2 infection induces DNA damage, through CHK1 degradation and impaired 53BP1 recruitment, and cellular senescence
Source: Nat Cell Biol. 2023 Mar 9;25(4):550–64. doi: 10.1038/s41556-023-01096-x (PMC10104783; doi:10.1038/s41556-023-01096-x)
Supplement: Source Data Extended Data Fig. 2 — Statistical source data. [file 41556_2023_1096_MOESM20_ESM.xlsx]

## Sheet: Extended Data Fig. 2B
	Immunofluorescence RRM2
	N-	N+
	7.82609	0
	4.02299	2.5
	9.52381	4.16667

## Sheet: Extended Data Fig. 2D
	Western blots
	V–			V+ 1h			V+ 24h
CHK1/H3	1	1	1	0.680481	1.33323	0.648886	0.278309	0.557329	0.385013
RRM2/H3	1	1	1	0.980983	1.6718	1.28917	0.389894	0.419161	0.575146

## Sheet: Extended Data Fig. 2E
		RT-qPCR
		Huh7
		V-			V+ 1h			V+ 24h			V+ 48h
	CHK1	1	1	1	1.18315	0.29477	0.283623	0.874206	0.30326	0.642853	0.743493	0.168381	0.547073
	RRM2	1	1	1	0.973502	0.542376	0.928222	0.824148	0.431778	0.240499	0.478121	0.104749	0.21329

## Sheet: Extended Data Fig. 2F
		RT-qPCR
		Calu-3
		V-			V+ 1h			V+ 24h
	CHK1	1	1	1	1.30457	0.508026	0.213735	1.21853	0.851199	0.236996
	RRM2	1	1	1	0.646621	1.32202	1.18914	0.286346	0.466288	0.225327
