# Supplementary material for: SARS-CoV-2 infection induces DNA damage, through CHK1 degradation and impaired 53BP1 recruitment, and cellular senescence
Source: Nat Cell Biol. 2023 Mar 9;25(4):550–64. doi: 10.1038/s41556-023-01096-x (PMC10104783; doi:10.1038/s41556-023-01096-x)
Supplement: Source Data Extended Data Fig. 3 — Statistical source data. [file 41556_2023_1096_MOESM22_ESM.xlsx]

## Sheet: Extended Data Fig. 3C
	FACS
		siCTRL			siCHK1
	G1	46.9	49.8	46.5	38.6	34.1	33.7
	S	40.2	40.6	40.9	50.6	57.9	58.9
	G2	13.7	10.3	12.8	11.4	7.82	6.79

## Sheet: Extended Data Fig. 3F
		Western blots
		siCTRL		siCHK1
	pSTAT1S727	1	1	4.83966	3.17821
	pP38T180/Y182	1	1	3.41417	6.22821
	pRPAS4/8	1	1	13.954	15.9944
	γH2AX	1	1	9.82265	11.9587
	CHK1	1	1	0.00636574	0.0792522
	RRM2	1	1	0.417335	0.627822

## Sheet: Extended Data Fig. 3H
	gammaH2AX
	siCTRL	siCHK1
	1	0
	4	4
	3	0
	9	9
	1	0
	0	8
	13	5
	2	16
	13	4
	8	10
	0	3
	4	2
	4	0
	0	7
	10	9
	22	2
	0	55
	1	0
	0	0
	1	0
	1	1
	3	0
	7	0
	2	2
	1	0
	0	1
	3	0
	0	4
	0	0
	0	0
	0	0
	1	0
	0	0
	0	0
	2	0
	0	0
	0	1
	0	3
	0	2
	0	5
	0	3
	0	1
	2	0
	4	1
	1	0
	0	0
	1	0
	0	0
	2	0
	2	0
	0	0
	0	0
	2	0
	0	0
	0	0
	0	0
	0	0
	3	0
	0	0
	5	0
	10	0
	2	0
	2	0
	0	0
	0	0
	0	1
	0	11
	1	1
	2	0
	2	0
	0	4
	8	8
	0	4
	0	82
	0	1
	3	7
	0	12
	0	2
	6	0
	0	0
	0	1
	0	2
	2	0
	0	0
	0	2
	3	1
	0	0
	6	0
	1	1
	0	5
	0	1
	9	0
	2	0
	9	0
	0	0
	1	2
	5	2
	8	2
	11	3
	2	0
	4	1
	1	0
	10	1
	7	3
	2	1
	0	28
	6	1
	2	7
	0	26
	0	8
	2	8
	0	1
	1	0
	0	2
	0	17
	0	1
	0	9
	0	2
	0	4
	0	0
	0	0
	0	1
	1	1
	0	10
	1	2
	0	7
	0	3
	2	0
	0	0
	10	0
	4	0
	0	0
	0	0
	0	0
	0	6
	0	1
	0	0
	0	86
	0	0
	0	8
	0	4
	0	0
	0	1
	4	0
	0	0
	3	18
	0	2
	0	0
	0	0
	1	6
	0	3
	0	2
	0	4
	3	12
	2	2
	0	5
	7	6
	0	4
	0	3
	0	1
	0	1
	4	6
	0	11
	0	0
	0	3
	0	10
	0	3
	4	2
	0	2
	0	2
	0	1
	0	0
	2	1
	0	35
	1	3
	0	1
	0	4
	0	5
	4	4
	2	5
	4	17
	1	6
	3	8
	0	0
	0	1
	1	7
	0	7
	3	9
	1	7
	0	10
	0	2
	0	15
	1	7
	0	8
	0	10
	0	0
	0	24
	4	0
	0	11
	0	1
	1	6
	6	1
	0	6
	0	2
	0	38
	1	3
	0	1
	0	2
	0	0
	1	52
	1	4
	0	17
	0	1
	0	1
	0	11
	2	1
	6	4
	0	2
	1	10
	1	0
	2	25
	3	27
	6	5
	3	12
	3	18
	0	7
	5	6
	6	3
	3	29
	3	30
	0	2
	2	28
	2	5
	3	3
	15	0
	3	86
	4	1
	8	10
	9	2
	14	5
	3	10
	1	1
	11	0
	56	3
	7	8
	8	43
	6	0
	5	7
	6	5
	1	1
	2	20
	0	14
	0	0
	0	0
	3	3
	4	1
	0	6
	0	2
	0	1
	17	4
	1	31
	5	4
	4	19
	11	14
	0	22
	2	18
	5	11
	9	1
	2	4
	1	3
	9	1
	9	3
	5	2
	2	7
	0	1
	5	3
	0	1
	0	0
	0	4
	3	2
	0	9
	13	2
	3	0
	1	1
	2	2
	2	5
	3	7
	5	7
	3	4
	4	4
	18
	7
	1
	3
	2
	1
	23
	5
	23
	11
	1
	8
	6
	6
	5
	7
	10
	2
	0
	0
	6
	2
	6
	4
	0
	2
	1
	5
	4
	2
	3
	6
	4
	3
	0
	0
	2
	5
	0
	3
	1
	7
	2
	1
	12
	3
	2
	2
	3
	0
	2
	3
	5
	1
	6
	2
	7
	0
	3
	1
	7
	5
	5
	5
	1
	1
	1

## Sheet: Extended Data Fig. 3J
	n of micronuclei/n of cells		n of cGAS+ micronuclei/n of cells
	siCTRL	siCHK1	siCTRL	siCHK1
	0.15	0.297468	0.00714286	0.132911
	0.0671642	0.271845	0.0223881	0.0873786
	0.0896552	0.235772	0.0413793	0.0569106

## Sheet: Extended Data Fig. 3K
		RT-qPCR
		siCTRL			siCHK1 (48h)			siCHK1 (72h)
	IL6	1	1	1	7.28879	3.22045	3.45907	1.6088	2.49719	2.11571
	IL8	1	1	1	0.825589	0.884698	0.722357	0.973366	0.681965	0.679922
	CXCL9	1	1	1	2.81269	1.87515	1.95079	2.72049	3.48821	4.28287
	CXCL10	1	1	1	6.2392	5.35171	4.21602	5.43156	5.31097	6.59247
	TNFα	1	1	1	2.72855	1.80836	1.60941	1.37293	2.97383	3.92877
	CHK1	1	1	1	0.280368	0.363549	0.357974	0.302703	0.401113	0.295005

## Sheet: Extended Data Fig. 3L
		RT-qPCR
		siCTRL			siCHK1
	IL6	1	1	1	1.39103	1.86318	1.26664
	IL8	1	1	1	5.16175	4.2554	4.22214
	CXCL9	1	1	1	24.6967	20.3694	16.8188
	CXCL10	1	1	1	67.3876	36.742	35.4343
	TNFα	1	1	1	7.0451	12.8513	26.8458

## Sheet: Extended Data Fig. 3M
		siCTRL			siCHK1 (48h)			siCHK1 (72h)
	IL6	1009.31	307.33	352.14	1079.36	401.36	478.8	2047.45	639.55	778.56
	CXCL9	0	0	0	0	0	0	4.52	2.77	3.05
	CXCL10	295.69	329.81	190.78	526.65	316.72	403.81	2493.92	914.66	1067.28
	TNFα	34.16	19.49	20.7	29.83	20.4	21.86	42.02	23.83	23.28
