# Supplementary material for: SARS-CoV-2 infection induces DNA damage, through CHK1 degradation and impaired 53BP1 recruitment, and cellular senescence
Source: Nat Cell Biol. 2023 Mar 9;25(4):550–64. doi: 10.1038/s41556-023-01096-x (PMC10104783; doi:10.1038/s41556-023-01096-x)
Supplement: Source Data Extended Data Fig. 4 — Statistical source data. [file 41556_2023_1096_MOESM24_ESM.xlsx]

## Sheet: Extended Data Fig. 4B
		CHK1/HK				RRM2/HK
	GFP	1	1	1	1	1	1	1	1
	NSP1	1.05296	0.992478			1.00357	0.92015
	NSP2	1.1215	1.96807			1.16511	1.26043
	NSP5	1.15716	1.00437			1.24308	0.934593
	NSP6	1.23027	0.688878			1.46113	0.985196
	NSP7	0.769017	0.893345			1.32184	1.1857
	NSP8	1.65612	0.64465			1.78854	0.926985
	NSP9	0.996055	1.11506			0.917077	0.932848
	NSP10	1.1092	0.97803			0.867687	0.931251
	NSP12	1.05026	1.39151			0.951777	1.1905
	NSP13	0.763741	0.724811	0.654106	0.691016	0.704633	0.72919	0.707627	0.691039
	NSP14	1.25077	1.06178	0.9914		0.987033	0.651845
	NSP15	0.974111	1.98659			0.779772	0.424795
	ORF3a	0.782785	1.47565			0.869257	0.923247
	ORF6	0.809115	0.799653	0.701013	0.692517	0.505855	0.728402	0.516203	0.693811
	ORF7a	0.937115	1.39128			0.977649	1.01046
	ORF7b	0.996143	1.34486			0.984571	0.9803
	ORF8	1.01347	1.77063			1.01868	1.19409
	ORF9b	1.04649	1.95498			0.983332	1.3884
	E	1.06726	1.45093			1.09636
	N	1.27768	1.1233	1.18106		0.892242	0.939774
	S	1.26548	1.24491	0.960264		1.07176	0.965402
