# Supplementary material for: SARS-CoV-2 infection induces DNA damage, through CHK1 degradation and impaired 53BP1 recruitment, and cellular senescence
Source: Nat Cell Biol. 2023 Mar 9;25(4):550–64. doi: 10.1038/s41556-023-01096-x (PMC10104783; doi:10.1038/s41556-023-01096-x)
Supplement: Source Data Extended Data Fig. 5 — Statistical source data. [file 41556_2023_1096_MOESM26_ESM.xlsx]

## Sheet: Extended Data Fig. 5B
	p62 area					p62 area
	GFP	NSP13	NSP13 + BafA1	NSP13 + CQ		GFP	NSP13	NSP13 + BafA1 (1h)
	0.43	28.165	0.86	0.3225		0.86	1.1825	0.1075
	0.9675	13.4375	9.9975	37.0875		0.43	1.6125	0.86
	0.645	33.4325	0.5375	0.86		1.72	7.095	5.2675
	2.58	0.7525	0.1075	1.72		0.215	0.86	3.1175
	1.505	35.475	78.1525	22.6825		1.3975	2.365	1.29
	0.215	0.43	4.73	0.1075		0.645	1.72	0.645
	1.505	3.3325	27.4125	2.0425		0.3225	0.215	1.29
	0.215	2.2575	10.4275	0.215		0.86	4.6225	1.1825
	5.2675	22.36	0.1075	82.99		0.9675	3.44	0.215
	0.5375	1.29	10.105	1.29		1.3975	1.505	3.01
	0.86	16.555	3.44	6.3425		2.58	7.2025	3.5475
	0.7525	0.215	0.5375	4.085		0.43	0.645	0.215
	0.86	10.965	0.645	2.4725		0.5375	4.4075	4.085
	0.86	2.365	1.29	2.795		0.215	2.6875	1.1825
	14.7275	19.4575	6.235	18.92		1.8275	0.5375	0.645
	12.47	69.445	1.29	9.9975		0.5375	0.86	2.9025
	0.9675	34.83	0.9675	24.295		2.2575	3.1175	0.215
	0.645	72.1325	75.465	0.215		3.3325	4.515	2.2575
	6.45	4.1925	19.35	0.215		0.43	5.0525	6.88
	0.3225	3.44	1.29	5.59		2.4725	6.02	0.7525
	11.395	1.1825	1.075	5.4825		0.215	2.4725	3.1175
	5.59	2.58	2.58	0.215		0.5375	0.215	2.795
	1.505	0.43	2.365	2.4725		0.7525	1.72	0.3225
	0.86	4.6225	11.5025	2.6875		3.225	0.9675	1.72
	0.645	0.7525	10.535	1.3975		0.5375	2.365	0.43
	0.645	2.15	8.9225	0.215		0.43	0.86	3.1175
	0.86	1.1825	3.87	2.0425		0.215	0.3225	0.43
	6.3425	8.6	0.5375	11.7175		1.29	5.805	2.15
	6.9875	3.87	30.8525	2.2575		2.58	3.225	0.9675
	0.7525	15.5875	1.29	0.5375		0.215	4.3	2.6875
	0	0.7525	222.847	15.3725		3.225	2.2575	2.4725
	1.075	2.2575	9.7825	34.4		0.3225	4.4075	5.59
	1.8275	9.7825	0.215	4.8375		0.86	4.6225	0.3225
	4.8375	8.9225	0.43	14.9425		3.1175	1.72	5.0525
	1.29	1.72	0.86	14.405		5.0525	2.2575	1.8275
	0.43	7.095	99.4375	0.86		1.72	3.225	5.805
	1.505	1.075	2.58	27.305		0.3225	3.5475	2.0425
	6.235	0.9675	246.39	1.72		1.3975	0.5375	0.215
	0.86	4.6225	0.5375	23.865		3.655	4.73	1.8275
	5.2675	1.29	1.72	2.2575		0.43	0.43	1.935
	8.2775	62.565	1.505	1.1825		0.86	2.0425	0.3225
	3.225	23.65	3.44	0.7525		0.43	1.29	4.085
	0.645	4.1925	1.29	41.6025		1.72	1.075	0.5375
	1.72	0.645	2.2575	1.29		3.9775	5.59	1.29
	0.3225	6.235	2.58	1.075		1.075	1.8275	0.7525
	0.3225	6.45	6.7725	1.3975		0.645	3.655	3.87
	4.085	8.4925	0.43	12.7925		1.3975	4.73	0.215
	0.5375	3.87	3.655	9.3525		1.72	3.5475	2.9025
	3.44	2.2575	13.2225	34.2925		0.215	1.72	4.515
	0.43	0.9675	2.58	2.6875		1.075	1.29	0.3225
	0.43	7.8475	0.43	4.1925		1.72	0.645	5.4825
	0.86	1.075	2.2575	22.8975		0.215	5.6975	4.1925
	0.215	0.7525	13.76	6.235		0.9675	0.43	2.0425
	0.215	1.6125	10.4275	0.3225		1.075	0.7525	1.8275
	0.86	26.9825	2.0425	7.955		1.72	0.5375	0.215
	1.29	2.0425	5.9125	2.0425		0.43	0.43	0.215
	3.01	7.2025	0.43	1.1825		2.58	2.0425	0.5375
	0.43	1.29	37.7325	0.3225		2.58	1.29	1.29
	0.86	0.1075	3.01	26.875		0.645	0.5375	1.075
	1.29	0.86	1.29	0.86		1.505	4.085	3.1175
	0.215	20.7475	1.72	0.43		1.72	1.29	4.1925
	0.645	0.645	2.0425	5.2675		0.86	0.215	2.15
	4.945	4.6225	0.7525	2.795		0.3225	0.1075	2.0425
	0.3225	2.795	2.795	0.5375		0.43	0.7525	1.29
	0.3225	2.58	0.215	10.2125		0.43	1.72	0.7525
	0.43	0.7525	2.2575	3.655		0.215	1.8275	0.3225
	2.15	0.1075	0.43	5.6975		4.945	1.075	2.15
	0.215	14.405	1.29	0.5375		3.3325	0.43	1.29
	0.1075	6.5575	2.0425	1.72		1.29	0.5375	4.945
	0.215	2.4725	0.7525	0.645		0.43	0.43	2.58
	3.7625	2.0425	13.115	6.665		0.5375	3.9775	0.645
	1.075	7.955	2.795	1.72		0.43	3.44	0.7525
	0.5375	3.225	7.095	0.43		0.1075	0.215	0.645
	0.86	9.9975	1.72	12.255		4.73	2.15	3.01
	0.5375	5.2675	0.9675	0.1075		0.9675	0.5375	1.1825
	1.29	3.225	1.72	1.72		2.58	2.6875	3.5475
	3.87	13.2225	0.215	0.86		0.5375	1.29	1.29
	0.3225	0.86	9.7825	0.7525		1.72	5.59	2.365
	0.5375	11.395	35.5825	177.482		3.7625	1.29	0.9675
	9.9975	51.9225	0.3225	25.155		3.01	2.365	0.645
	2.2575	0.645	3.655	2.58		0.7525	7.2025	3.655
	0.86	0.86	1.29	1.29		0.5375	1.8275	2.365
	0.3225	6.88	0.9675	4.1925		0.215	1.075	0.43
	0.9675	6.02	85.14	3.5475		0.215	0.5375	4.085
	0.645	1.72	0.7525	1.8275		0.215	2.0425	0.9675
	6.9875	2.2575	18.275	0.86		0.645	0.86	3.5475
	0.43	8.0625	4.73	12.7925		0.5375	0.3225	2.15
	1.1825	29.455	34.7225	33.6475		2.58	0.86	1.505
	3.1175	10.2125	1.935	1.3975		1.3975	1.29	2.2575
	12.255	0.9675	13.975	0.43		0.215	0.86	1.29
	15.1575	3.1175	2.58	1.6125		0.86	0.645	1.72
	0.86	0.86	5.2675	3.01		3.44	0.215	1.1825
	3.5475	0.86	75.035	3.01		1.29	4.6225	1.29
	0.5375	3.225	0.43	0.43		1.6125	0.215	1.935
	1.075	56.0075	2.0425	9.03		2.4725	3.01	0.86
	0.86	0.7525	18.705	0.215		0.9675	1.29	1.1825
	2.0425	0.9675	6.665	0.215		0.215	0.86	2.9025
	0.215	26.7675	1.72	7.525		0.86	1.075	1.72
	1.505	0.645	0.7525	37.625		0.86	0.43	1.72
	6.9875	2.795	3.87	134.697		0.9675	0.645	1.72
	1.8275	2.0425	76.6475	1.72		0.215	1.29	1.505
	0.43	6.45	0.215	7.2025		0.86	0.9675	6.3425
	0.43	2.365	4.4075	3.5475		0.86	1.72	1.29
	1.29	10.75	16.125	59.8775		1.075	0.7525	5.375
	0.43	37.7325	11.2875	0.5375		0.5375	1.29	3.87
	0.43	4.3	15.695	1.29		0.9675	6.235	0.215
	3.655	6.45	0.86	11.395		1.72	7.31	0.645
	0.7525	0.5375	7.525	0.5375		0.3225	1.29	0.3225
	1.1825	0.5375	0.43	0.215		0.215	0.215	1.075
	0.9675	158.778	4.8375	0.5375		1.1825	0.43	1.29
	0.5375	9.03	1.72	6.45		0.215	0.43	0.5375
	27.95	0.86	11.825	0.43		0.7525	0.645	1.505
	0.215	12.47	0.3225	53.535		1.3975	3.7625	0.645
	1.075	3.01	0.43	4.73		0.215	1.29	1.075
	4.73	1.72	30.53	7.525		0.7525	0.86	1.29
	3.225	21.07	4.3	0.3225		4.3	3.225	0.86
	3.225	10.32	3.1175	11.395		4.73	0.3225	2.0425
	2.2575	0.645	1.72	1.935		2.4725	0.43	4.945
	1.29	10.965	129.43	28.595		1.29	0.215	0.215
	0.3225	2.58	2.2575	0.86		0.215	0.43	0.9675
	0.215	20.1025	0.3225	7.955		0.3225	2.6875	1.29
	0.5375	0.43	3.9775	50.8475		0.43	0.43	0.3225
	0.7525	2.795	2.0425	8.385		1.29	4.8375	0.215
	2.15	0.86	7.095	1.29		0.5375	0.43	6.235
	2.795	2.9025	514.388	2.0425		3.44	1.505	0.215
	0.43	2.2575	2.0425	0.3225		0.86	0.43	2.4725
	0.43	6.5575	3.3325	5.4825		0.215	0.9675	1.29
	3.44	0.86	0.215	9.7825		0.43	1.505	6.02
	0.3225	1.075	0.1075	1.3975		3.3325	0.9675	1.3975
	1.1825	1.1825	0.215	0.5375		3.7625	2.2575	2.365
	2.6875	4.8375	3.9775	16.4475		0.86	2.0425	5.4825
	1.29	1.29	0.86	0.215		3.7625	5.59	2.15
	0.645	5.59	2.0425	0.5375		1.72	7.6325	2.2575
	5.59	1.935	2.795	0.215		0.5375	1.075	0.9675
	0.43	0.215	1.29	1.72		0.5375	5.16	0.43
	0.215	0.215	8.17	1.3975		2.2575	0.43	0.43
	1.935	23.5425	3.5475	6.1275		0.7525	0.43	6.5575
	4.6225	1.8275	12.7925	5.0525		0.7525	0.86	1.29
	0.7525	0.215	6.9875	0.215		1.3975	0.43	0.9675
	0.645	1.29	0.215	36.2275		1.3975	0.3225	2.58
	0.9675	0.215	1.8275	2.0425		3.1175	1.1825	5.805
	2.6875	1.29	0.86	1.29		0.43	2.795	0.5375
	0.645	104.49	0.43	2.4725		0.5375	6.7725	0.215
	1.29	0.215	1.505	1.72		0.3225	5.2675	3.3325
	0.5375	0.86	1.505	0.5375		1.3975	3.3325	5.375
	10.6425	1.505	0.215	0.5375		4.3	0.215	1.505
	0.3225	0.86	164.798	1.075		1.6125	5.9125	1.935
	16.8775	14.835	1.075	521.697		0.3225	1.505	3.87
	10.535	0.5375	0.1075	2.58		2.4725	0.5375	0.215
	3.5475	2.365	1.3975	0.645		0.9675	1.505	0.9675
	4.3	1.935	67.725	1.6125		0.215	2.2575	2.58
	0.215	4.085	6.5575	8.0625		0.215	0.86	4.4075
	0.215	2.0425	2.0425	5.805		1.935	4.6225	1.8275
	0.43	137.278	0.5375	0.5375		0.215	0.43	4.73
	9.7825	0.5375	0.215	2.6875		1.3975	1.3975	0.3225
	0.43	2.9025	49.88	6.235		0.86	3.3325	6.665
	4.1925	0.43	5.2675	11.825		1.3975	5.0525	2.9025
	1.075	0.43	3.9775	6.235		2.58	6.235	0.645
	0.43	1.3975	0.215	1.505		0.215	2.365	0.7525
	0.5375	0.43	0.5375	3.225		0.3225	1.29	0.215
	1.1825	12.255	2.6875	2.58		1.075	0.43	0.7525
	0.9675	2.795	3.01	0.215		3.9775	1.505	1.29
	16.8775	0.86	46.9775	2.2575		2.2575	0.7525	2.4725
	1.935	1.72	1.29	0.7525		3.9775	4.1925	1.3975
	0.645	0.215	3.44	4.515		0.86	2.0425	5.2675
	0.3225	1.29	49.02	4.945		0.215	0.86	2.2575
	1.505	20.425	0.215	49.5575		0.215	1.72	1.075
	19.8875	3.01	6.9875	1.29		2.365	2.795	0.215
	3.3325	3.1175	4.085	0.5375		0.9675	0.9675	2.15
	0.86	1.3975	4.6225	0.86		2.795	3.44	1.8275
	0.5375	3.5475	11.2875	5.9125		0.9675	5.16	2.58
	0.215	1.72	0.645	2.0425		0.3225	0.645	4.73
	2.58	1.72	2.58	29.025		0.645	1.6125	6.7725
	9.1375	0.215	2.2575	4.515		2.9025	0.86	1.29
	3.5475	0.5375	0.43	0.215		0.5375	0.3225	0.7525
	0.3225	1.72	99.4375	2.2575		0.645	2.58	6.1275
	0.43	2.58	4.4075	10.32		0.43	2.0425	2.365
	0.9675	5.0525	24.1875	27.09		3.87	0.5375	0.43
	0.215	2.2575	1.075	1.3975		4.085	0.645	2.2575
	58.05	0.7525	1.72	0.1075		1.8275	1.075	1.72
	0.5375	1.72	6.665	21.715		0.86	0.7525	0.86
	1.935	0.86	48.0525	0.215		0.9675	3.5475	4.6225
	0.645	0.215	0.7525	0.5375		1.8275	3.44	1.1825
	0.7525	1.72	287.562	4.945		2.365	0.215	1.29
	2.0425	3.225	0.215	15.5875		2.795	4.515	0.9675
	0.215	1.29	0.3225	2.58		4.6225	1.6125	4.3
	96.6425	1.29	2.795	1.8275		1.505	3.9775	1.6125
	2.365	0.43	0.1075	41.495		0.5375	6.9875	0.215
	6.88	0.3225	2.2575	21.3925		2.2575	3.5475	1.29
	3.44	1.3975	0.7525	13.8675		0.43	0.86	3.9775
	0.5375	0.5375	18.92	0.5375		0.7525	4.085	0.9675
	0.3225	0.7525	0.5375	0.3225		0.215	0.86	3.225
	4.8375	4.8375	1.29	39.6675		2.0425	1.6125	1.29
	0.5375	0.645	1.29	8.2775		3.9775	2.58	2.0425
	1.8275	0.1075	1.72	647.043		0.5375	0.215	2.365
	13.6525	2.0425	2.0425	20.425		2.2575	3.225	0.215
	0.5375	0.3225	0.43	26.875		0.86	0.215	5.805
	4.4075	0.1075	0.5375	17.0925		1.935	1.505	2.9025
	0.215	1.3975	2.2575	2.365		0.43	2.795	6.02
	1.935	2.0425	4.3	24.94		0.215	3.1175	3.44
	4.73	12.9	1.505	194.79		0.215	5.4825	5.2675
	33.11	1.29	0.215	3.7625		2.2575	0.215	1.29
	1.075	0.86	17.9525	13.2225		3.1175	1.72	3.9775
	0.215	2.58	0.645	9.245		3.01	3.01	0.215
	0.215	2.9025	3.44	2.4725		0.5375	0.43	0.7525
	57.19	2.0425	10.4275	5.805		4.085	2.2575	3.01
	0.645	3.87	19.135	12.9		2.58	0.86	0.7525
	0.215	0.86	2.58	16.4475		0.86	7.31	2.6875
	1.6125	0.215	2.58	3.655		0.215	3.87	1.8275
	1.1825	0.86	3.9775	1.29		0.7525	1.72	4.3
	0.645	2.58	0.7525	0.645		4.085	4.1925	0.215
	0.7525	0.43	0.215	1.72		1.72	2.9025	2.365
	0.7525	2.9025	2.2575	496.005		2.2575	2.795	0.43
	3.7625	8.0625	0.86	2.6875		4.1925	1.8275	5.16
	0.5375	1.72	0.5375	3.01		0.5375	0.215	3.01
	1.72	5.6975	2.0425	4.515		0.215	2.795	1.3975
	36.98	1.8275	4.085	0.43		0.5375	1.6125	0.645
	8.385	0.5375	0.5375	2.0425		0.215	0.3225	0.3225
	0.7525	0.215	1.72	15.265		1.935	1.505	0.43
	1.935	0.7525	0.215	2.795		0.3225	2.6875	1.72
	1.935	2.2575	3.01	0.43		2.2575	0.215	1.1825
	0.215	0.9675	13.0075	4.73		3.87	0.3225	0.5375
	0.215	0.5375	1.29	0.5375		0.3225	1.72	2.58
	2.6875	3.655	1.72	6.1275		0.3225	2.0425	0.215
	0.5375	3.225	0.7525	18.275		3.1175	0.86	2.2575
	1.075	0.7525	0.3225	0.86		1.29	0.5375	0.3225
	0.3225	8.17	3.87	0.3225		0.86	0.215	2.9025
	1.3975	1.29	0.86	0.43		0.5375	0.645	2.9025
	31.7125	19.35	2.795	0.9675		4.945	0.43	0.43
	0.215	0.215	2.0425	387.43		0.1075	0.86	0.3225
	3.44	6.02	26.015	0.43		3.44	5.375	3.9775
	6.235	3.44	0.5375	2.58		0.5375	2.2575	0.7525
	79.98	6.9875	0.215	9.245		0.9675	3.225	2.2575
	2.15	1.505	5.805	5.16		3.44	4.085	1.8275
	2.2575	159.1	1.29	3.1175		2.4725	0.5375	1.72
	1.6125	0.5375	29.67	0.9675		3.655	2.0425	0.5375
	2.0425	6.45	32.3575	3.87		0.215	2.795	3.1175
	0.645	0.86	0.7525	0.7525		0.215	1.3975	0.5375
	0.3225	0.9675	3.3325	2.795		2.2575	0.43	0.5375
	1.3975	0.43	2.58	1.3975		2.365	3.01	1.505
	0.5375	1.72	4.515	0.645		0.5375	0.5375	1.3975
	5.0525	6.665	6.9875	5.0525		2.15	5.9125	1.72
	3.9775	7.2025	1.72	1.3975		0.215	0.86	1.075
	0.5375	0.645	0.215	2.6875		0.86	0.86	0.7525
	1.3975	0.215	11.2875	515.14		0.43	0.9675	0.215
	1.075	1.72	0.43	14.0825		0.215	3.44	1.505
	1.29	7.4175	1.29	9.9975		1.075	0.43	6.235
	20.7475	2.58	1.505	0.7525		4.8375	2.0425	1.3975
	2.2575	6.02	7.095	2.0425		3.655	0.5375	1.29
	0.43	1.8275	3.225	2.0425		3.87	4.73	0.43
	0.5375	2.0425	12.9	3.01		0.215	2.0425	0.86
	1.505	0.43	12.685	1.72		0.7525	0.5375	4.085
	0.43	3.225	0.215	7.74		1.72	0.43	2.2575
	18.275	5.375	4.8375	1.8275		0.5375	0.215	0.43
	0.645	0.9675	2.2575	4.4075		0.5375	2.0425	0.43
	8.0625	5.2675	1.3975	0.7525		0.43	1.8275	1.29
	1.29	0.5375	5.0525	0.5375		0.43	0.5375	0.3225
	1.1825	3.3325	7.31	36.6575		0.5375	1.29	1.29
	2.795	1.3975	26.9825	2.58		0.645	0.86	1.72
	11.2875	6.02	2.9025	10.965		0.9675	1.3975	0.5375
	3.01	13.2225	1.505	0.215		0.3225	3.87	0.645
	3.655	1.72	9.5675	1.72		0.215	0.5375	0.9675
	13.76	5.805	6.02	0.43		2.2575	1.3975	0.5375
	0.215	1.72	0.86	3.7625		2.58	2.2575	0.645
	0.43	2.0425	3.01	26.445		0.645	0.86	0.43
	2.58	8.7075	0.7525	2.9025		0.3225	2.58	0.9675
	0.43	5.4825	4.085	1.29		4.73	0.7525	0.215
	0.86	1.29	3.01	0.1075		3.01	0.43	2.6875
	0.86	1.505	0.86	606.622		0.86	0.7525	0.215
	10.32	3.655	0.5375	13.6525		0.43	0.5375	0.7525
	0.43	7.4175	0.9675	0.7525		0.215	0.86	1.72
	8.385	3.655	5.0525	1.3975		0.7525	3.225	0.3225
	0.215	1.29	1.29	0.86		0.645	0.5375	2.58
	3.01	0.3225	2.58	4.6225		0.5375	0.7525	0.215
	0.215	7.095	0.7525	0.43		0.645	1.72	0.43
	1.075	1.72	2.58	28.2725		0.215	0.86	1.29
	0.215	0.86	2.0425	0.1075		4.6225	0.43	2.0425
	5.59	3.7625	0.215	2.58		0.215	4.085	1.29
	7.8475	1.3975	0.7525	0.5375		1.505	1.29	0.86
	11.7175	14.9425	0.7525	0.5375		0.215	1.075	1.29
	3.01	4.73	0.645	32.25		1.29	0.43	4.4075
	0	0.86	0.7525	2.0425		1.1825	0.3225	1.72
	0.215	1.29	3.7625	0.43		0.43	2.365	0.43
	2.6875	0.3225	8.815	0.215		0.215	1.505	0.7525
	4.945	3.225	1.3975	4.3		2.795	3.1175	2.6875
	1.935	1.72	3.3325	0.645		0.215	0.215	2.0425
	0.215	20.5325	5.9125	5.2675		0.215	3.44	0.9675
	8.17	2.2575	305.515	5.16		0.7525	2.795	1.3975
	1.075	0.7525	1.72	0.1075		0.215	0.215	4.085
	10.8575	1.29	2.58	0.215		1.6125	1.72	4.085
	186.512	1.29	11.395	1.29		2.4725	0.5375	3.1175
	4.73	3.655	1.29	0.645		0.7525	0.645	1.72
	3.9775	3.3325	25.4775	0.5375		3.3325	0.86	0.5375
	57.2975	3.44	2.2575	6.88		2.58	0.5375	1.72
	0.9675	0.5375	19.4575	1.075		1.3975	0.86	0.7525
	0.215	6.235	0.86	7.8475		0.215	1.3975	1.8275
	0.43	0.7525	43.1075	114.38		0.86	0.43	4.945
	9.9975	0.7525	8.6	2.9025		0.5375	7.74	3.225
	2.0425	1.935	0.86	4.3		1.1825	1.075	2.58
	0.7525	0.215	0.86	0.7525		1.935	0.7525	1.6125
	0.215	7.74	1.1825	2.795		2.4725	2.9025	1.72
	5.805	9.3525	0.215	14.835		1.6125	0.3225	1.505
	2.795	0.5375	1.72	3.7625		2.2575	0.86	0.86
	0.215	2.15	5.59	0.5375		0.645	2.15	0.9675
	1.8275	225.105	19.135	0.5375		0.3225	1.075	0.5375
	2.9025	0.86	6.1275	1.075		0.215	4.73	2.6875
	0.7525	2.0425	3.01	3.225		5.16	0.215	1.29
	0.7525	0.645	0.86	2.795		5.16	3.44	2.58
	2.795	18.275	1.3975	6.235		1.29	1.075	0.5375
	6.9875	6.7725	0.215	3.655		0.5375	2.2575	6.3425
	1.29	174.042	15.3725	1.29		2.2575	5.9125	0.5375
	0.5375	0.43	0.5375	0.645		0.215	3.655	0.43
	0.7525	4.1925	2.0425	2.15		0.1075	1.29	0.7525
	0.1075	69.23	2.0425	4.3		0.215	5.16	6.5575
	7.2025	0.5375	10.75	1.075		4.73	0.1075	0.215
	0.9675	9.675	3.9775	6.7725		0.7525	3.01	1.3975
	0.215	51.7075	7.4175	3.225		0.43	0.86	0.9675
	0.86	36.4425	158.347	4.4075		0.3225	0.645	1.6125
	1.3975	3.7625	0.5375	0.1075		0.5375	0.86	0.5375
	0.215	1.72	0.43	33.6475		0.5375	2.58	0.43
	0.215	0.3225	4.3	0.3225		0.43	0.1075	0.645
	4.945	0.43	2.0425	2.9025		0.1075	0.86	0.5375
	6.235	14.9425	0.5375	1.29		1.505	2.58	0.3225
	0.3225	0.9675	1.72	5.375		0.86	0.5375	0.5375
	0.215	2.2575	0.7525	38.3775		0.215	1.29	2.365
	3.87	0.7525	7.955	3.44		0.215	0.215	6.235
	0.43	0.7525	2.2575	0.86		1.8275	2.795	2.15
	0.5375	0.43	0.86	7.095		0.5375	0.215	0.43
	0.3225	0.7525	6.235	8.6		1.72	1.505	0.3225
	0.5375	0.7525	3.655	0.43		1.075	1.3975	3.3325
	3.9775	1.075	0.215	12.7925		2.15	6.235	1.3975
	0.7525	0.645	4.085	6.3425		1.935	0.5375	0.215
	34.2925	14.9425	12.7925	3.1175		0.43	0.5375	3.225
	2.2575	4.6225	1.72	1.29		1.075	0.5375	2.15
	0.43	1.075	2.0425	0.7525		1.3975	1.3975	1.3975
	0.86	1.505	18.1675	4.1925		0.43	0.86	6.5575
	3.655	0.7525	1.72	62.0275		0.86	0.645	0.86
	0.3225	1.29	4.4075	1.8275		1.075	4.1925	2.58
	1.505	3.3325	15.48	0.43		0.3225	0.43	3.3325
	5.6975	0.43	0.43	0.43		0.3225	2.795	2.0425
	2.0425	0.3225	7.6325	0.215		0.43	0.645	1.8275
	6.7725	0.215	1.3975	2.58		0.215	1.505	0.3225
	2.0425	1.29	67.08	1.505		1.8275	0.43	0.86
	0.43	2.9025	18.275	1.075		0.5375	0.215	0.3225
	0.215	3.1175	54.0725	0.5375		0.7525	1.3975	0.7525
	1.505	1.72	4.4075	19.565		0.215	4.3	2.0425
	1.075	0.7525	0.645	2.58		1.1825	4.945	0.5375
	0.43	4.8375	0.1075	0.215		0.5375	0.7525	0.7525
	3.01	10.965	7.955	4.8375		0.215	1.8275	1.3975
	0.215	1.8275	0.7525	5.4825		0.215	5.9125	1.29
	53.6425	2.58	11.0725	1.29		1.29	0.5375	4.4075
	0.215	0.86	17.63	0.645		1.29	0.9675	1.1825
	16.0175	83.9575	10.8575	0.43		0.3225	4.8375	1.29
	1.29	7.095	4.4075	6.665		0.5375	0.86	3.5475
	0.3225	71.2725	0.215	1.3975		1.1825	3.655	0.215
	1.935	2.15	0.43	2.9025		0.9675	0.215	0.215
	0.215	0.9675	2.0425	1.72		0.3225	2.2575	2.58
	2.58	8.2775	2.2575	4.1925		0.1075	0.215	2.58
	2.2575	4.73	41.1725	2.0425		0.1075	5.9125	0.43
	0.9675	0.7525	0.43	0.215		3.5475	0.5375	2.9025
	1.29	8.2775	6.5575	36.335		0.215	2.795	0.7525
	1.3975	3.225	0.86	16.8775		0.645	0.215	2.4725
	0.43	2.795	1.29	0.7525		2.9025	0.5375	0.1075
	0.215	2.2575	1.29	0.3225		1.505	2.795	0.86
	3.01	2.2575	0.7525	1.8275		0.86	0.3225	0.215
	6.88	3.9775	0.86	0.645		0.215	0.7525	0.5375
	2.58	26.66	34.615	1.29		0.215	1.3975	0.5375
	5.9125	3.655	0.5375	8.6		0.7525	0.86	3.225
	0.3225	1.29	3.5475	563.837		0.3225	1.29	0.5375
	1.505	2.2575	2.0425	0.215		1.29	5.9125	6.665
	0.3225	1.72	5.375	3.3325		0.215	7.525	0.215
	17.3075	0.5375	8.9225	2.2575		0.215	1.505	1.72
	1.1825	20.7475	0.7525	0.7525		0.215	5.375	3.225
	86.1075	14.7275	16.0175	0.86		1.935	3.3325	1.8275
	3.01	5.16	73.745	0.3225		0.3225	1.29	0.215
	0.86	0.86	4.515	0.3225		0.43	1.3975	0.86
	0.7525	0.645	9.245	0.86		0.215	3.5475	2.365
	8.2775	0.43	1.72	30.53		3.44	4.4075	6.02
	0.3225	2.2575	17.2	2.6875		1.1825	5.2675	0.5375
	1.29	1.72	0.215	0.9675		0.5375	3.225	0.215
	1.29	6.235	1.72	21.07		1.1825	2.795	0.1075
	0.43	4.085	0.43	1.505		1.72	0.5375	0.3225
	0.215	1.72	0.5375	2.9025		0.215	1.72	0.215
	0.215	0.215	4.1925	1.935		1.29	0.86	0.215
	0.43	3.1175	4.085	3.1175		0.43	1.72	0.86
	1.1825	4.515	0.5375	2.795		2.9025	3.655	2.9025
	0.215	5.16	0.215	0.645		0.86	0.86	1.1825
	1.935	1.1825	2.795	19.2425		0.3225	1.29	1.505
	0.43	2.795	0.645	11.9325		2.15	0.645	0.215
	0.43	0.86	2.58	3.3325		1.3975	0.3225	2.2575
	0.215	2.0425	7.525	0.43		0.5375	2.2575	1.29
	0.5375	2.58	0.645	0.5375		2.58	0.5375	1.3975
	0.43	2.0425	9.46	0.7525		2.6875	0.7525	1.075
	21.3925	1.3975	1.29	2.2575		0.215	2.365	0.43
	0.5375	3.1175	6.9875	26.3375		1.075	2.0425	0.86
	0.645	9.5675	1.3975	14.19		0.1075	5.16	2.15
	0.215	1.505	1.29	6.665		0.5375	4.1925	0.43
	3.7625	0.645	2.2575	0.86		1.6125	1.29	5.6975
	2.2575	4.73	2.6875	0.1075		0.43	4.515	0.7525
	0.43	0.215	5.375	2.4725		0.5375	5.805	0.9675
	0.215	1.29	0.645	39.345		0.43	5.375	1.505
	1.29	9.3525	22.2525	3.87		1.1825	5.375	0.3225
	3.5475	0.9675	1.3975	3.87		1.1825	0.43	3.01
	0.215	0.7525	0.645	7.8475		0.215	0.215	0.5375
	0.43	0.43	23.005	0.86		0.215	0.215	6.5575
	0.5375	0.43	0.7525	34.0775		0.215	0.5375	5.4825
	0.7525	3.225	1.29	1.3975		0.645	0.5375	0.7525
	0.215	0.86	4.8375	2.0425		0.215	0.215	1.505
	0.86	2.0425	0.5375	16.0175		0.645	1.3975	1.935
	24.51	6.88	5.16	6.7725		0.645	0.215	0.645
	2.2575	3.5475	0.86	11.7175		0.215	0.215	3.1175
	1.075	2.2575	4.6225	27.305		0.3225	0.645	0.5375
	0.1075	1.29	9.89	6.9875		0.7525	0.215	1.075
	0.86	0.86	1.29	0.215		2.58	7.31	3.3325
	0.5375	4.6225	9.5675	0.7525		0.43	3.3325	1.72
	1.075	1.3975	1.29	5.16		0.645	1.075	3.01
	0.645	4.085	5.9125	0.215		0.215	0.43	0.5375
	2.0425	0.215	1.3975	2.58		0.215	0.5375	3.225
	0.3225	1.72	2.58	0.86		4.4075	0.43	2.58
	0.5375	3.1175	24.1875	2.0425		2.795	7.2025	4.945
	1.1825	1.29	1.72	18.49		0.9675	0.9675	5.4825
	0.43	1.505	1.72	2.4725		0.86	1.72	2.0425
	1.3975	0.7525	18.92	1.1825		0.3225	0.215	1.505
	2.15	2.795	0.215	3.5475		0.1075	3.3325	0.86
	0.215	5.16	0.645	0.5375		0.3225	0.3225	0.43
	43.5375	8.2775	6.45	0.86		1.29	2.15	0.7525
	2.4725	4.515	3.87	42.4625		0.86	0.86	1.29
	0.7525	1.29	2.58	0.7525		0.645	0.9675	0.86
	2.2575	2.15	0.43	2.15		1.8275	0.43	0.3225
	1.72	14.19	2.2575	0.215		0.1075	0.7525	2.15
	1.505	1.72	0.3225	7.8475		0.43	0.86	0.3225
	1.3975	1.72	0.215	6.45		2.4725	3.44	0.5375
	0.215	3.1175	4.085	2.2575		2.0425	0.5375	3.87
	0.645	3.3325	0.5375	24.8325		3.225	0.215	0.7525
	0.43	1.1825	2.2575	2.9025		5.16	0.1075	1.8275
	0.3225	1.3975	2.0425	0.3225		0.86	1.29	3.3325
	0.215	6.3425	0.5375	3.87		0.9675	0.215	1.935
	1.72	0.43	1.075	243.917		0.43	0.86	0.215
	0.1075	13.545	20.9625	2.365		2.795	0.7525	1.72
	0.5375	0.3225	1.72	0.645		0.43	0.5375	1.3975
	5.0525	0.9675	3.9775	8.385		0.9675	1.72	0.86
	0.43	4.1925	3.225	2.9025		0.645	0.43	0.645
	1.1825	33.6475	1.72	11.5025		0.86	0.9675	0.43
	0.7525	3.5475	1.075	5.0525		0.215	2.58	6.7725
	0.215	3.1175	1.29	0.43		3.44	0.7525	4.73
	1052.86	0.86	1.3975	5.16		0.215	1.29	2.0425
	0.215	12.1475	0.86	0.215		0.215	0.43	1.29
	0.645	4.085	5.0525	0.5375		1.6125	1.8275	0.43
	0.43	2.0425	1.29	0.86		0.5375	0.7525	0.645
	5.6975	0.5375	0.5375	25.0475		0.7525	2.58	0.5375
	1.29	0.86	5.375	1.8275		0.215	0.7525	0.43
	7.525	0.86	4.4075	0.215		0.215	0.215	0.215
	1.29	2.58	6.665	0.5375		0.215	0.86	2.2575
	0.7525	3.44	6.9875	1.075		0.1075	2.2575	3.7625
	0.215	16.4475	11.5025	12.04		1.935	1.29	2.2575
	0.645	1.8275	9.1375	1.72		0.215	0.7525	0.5375
	8.17	3.44	2.58	0.215		0.645	0.7525	3.7625
	1.8275	0.43	11.395	6.02		0.86	2.795	0.7525
	1.72	3.44	0.7525	2.6875		0.3225	0.43	0.86
	0.7525	3.44	5.805	11.7175		1.29	0.5375	0.215
	3.1175	0.7525	1.935	0.1075		0.3225	0.645	1.72
	0.215	122.442	1.72	8.385		3.225	0.1075	0.215
	0.5375	5.16	1.505	1.72		1.6125	1.935	1.8275
	4.6225	3.3325	328.627	15.05		0.215	2.0425	5.16
	0.1075	5.4825	1.29	3.1175		0.43	1.72	1.8275
	0.5375	3.7625	2.58	6.665		0.86	0.9675	1.72
	0.5375	0.5375	0.43	9.46		1.29	0.5375	0.43
	35.3675	0.1075	22.79	11.825		1.6125	2.2575	2.58
	0.43	8.6	0.7525	2.0425		0.215	3.655	2.58
	1.935	1.29	3.01	2.0425		0.215	3.655	0.43
	5.2675	3.225	2.58	0.7525		0.3225	2.795	1.935
	0.43	1.29	2.365	2.15		1.505	0.5375	0.215
	0.9675	2.6875	3.44	0.645		1.1825	0.43	1.3975
	0.215	1.29	0.43	0.43		1.29	2.365	0.43
	0.43	8.7075	0.215	0.1075		0.215	0.43	4.3
	0.215	3.1175	4.6225	311.32		0.1075	0.43	0.215
	12.9	4.4075	6.235	13.975		1.3975	0.215	2.2575
	0.645	0.43	1.29	3.1175		0.7525	2.795	2.2575
	1.505	2.2575	2.15	12.685		0.1075	2.9025	2.58
	3.9775	1.6125	3.225	0.5375		1.1825	1.505	0.86
	0.215	2.795	0.5375	2.58		0.1075	1.1825	3.01
	1.8275	0.43	1.29	5.0525		0.215	3.3325	1.935
	1.8275	1.29	14.2975	21.3925		0.43	1.29	1.1825
	1.8275	3.1175	4.73	0.43		0.5375	0.86	0.86
	2.795	0.86	6.02	2.4725		0.86	0.86	0.645
	18.1675	0.1075	2.58	46.01		0.5375	2.58	2.2575
	0.5375	0.215	2.365	5.59		1.935	0.43	0.86
	2.15	0.86	0.215	3.655		0.215	0.5375	2.15
	0.215	0.9675	27.305	21.6075		1.1825	0.5375	0.215
	1.505	1.3975	0.1075	0.9675		0.215	1.3975	0.215
	0.9675	1.505	22.575	0.3225		0.86	0.5375	1.075
	7.525	2.795	3.3325	2.58		0.645	0.645	6.7725
	1.72	0.5375	3.87	1.3975		3.3325	1.29	3.1175
	1.8275	2.795	2.2575	0.7525		2.0425	0.43	0.86
	0.86	1.8275	11.5025	9.675		0.9675	0.9675	0.3225
	1.505	0.43	6.665	13.545		1.8275	3.7625	0.86
	5.0525	1.8275	2.2575	26.3375		0.215	0.7525	0.5375
	0.215	1.075	0.7525	165.657		0.215	1.29	0.43
	0.215	45.15	0.9675	1.72		1.075	0.43	3.01
	0	2.15	1.8275	231.555		5.2675	2.58	2.15
	0.7525	2.795	3.9775	1.505		4.085	0.86	6.3425
	2.2575	0.86	67.1875	4.3		1.935	0.7525	0.7525
	74.605	2.795	21.285	0.5375		0.215	2.58	4.085
	4.945	2.4725	0.3225	0.43		5.2675	0.7525	2.0425
	0.645	2.795	11.2875	38.1625		4.085	1.72	0.43
	1.29	0.645	0.5375	3.3325		0.215	3.225	2.0425
	0.215	1.72	9.5675	4.945		0.215	0.5375	0.3225
	0.215	67.6175	0.86	0.3225		0.215	1.29	0.43
	2.795	1.1825	2.365	1.3975		0.5375	1.075	0.5375
	0.43	7.525	16.6625	9.245		0.7525	1.72	0.645
	13.0075	0.9675	0.43	4.4075		1.935	0.215	0.5375
	2.2575	21.07	14.5125	5.16		0.7525	1.6125	0.43
	0.5375	0.215	1.72	0.3225		3.1175	2.2575	0.7525
	2.4725	1.72	0.86	1.29		3.44	0.215	3.655
	0.5375	1.29	0.215	1.1825		3.01	0.86	0.9675
	90.3	1.935	1.29	2.2575		2.6875	1.29	0.215
	0.43	0.5375	1.1825	7.31		0.1075	1.935	2.4725
	3.655	0.645	16.985	117.175		0.215	0.43	1.29
	0.43	23.7575	5.805	1.72		0.43	0.5375	1.3975
	3.3325	0.86	4.3	0.215		1.3975	1.8275	0.1075
	0.215	2.2575	1.1825	1.72		1.29	0.43	4.4075
	6.88	35.3675	2.795	1.505		2.795	2.365	1.075
	4.945	0.86	1.29	0.86		3.9775	1.72	1.29
	2.9025	1.1825	4.085	0.5375		1.6125	0.7525	1.505
	0.43	2.365	2.795	358.728		3.01	0.3225	0.86
	8.17	0.43	5.16	12.9		0.43	1.075	6.3425
	11.395	0.5375	1.72	0.3225		1.29	2.795	0.645
	5.16	10.4275	15.265	1.075		0.5375	3.225	0.7525
	2.4725	1.72	4.1925	0.7525		2.2575	3.655	1.6125
	1.505	2.0425	0.7525	77.83		0.215	1.72	0.9675
	0.3225	0.645	0.9675	19.35		0.43	1.29	0.645
	0.215	1.6125	3.3325	4.8375		3.655	0.215	2.2575
	0.645	1.72	3.44	0.9675		1.29	3.1175	0.86
	1.505	0.1075	0.5375	0.215		3.655	1.72	4.3
	4.3	0.215	10.75	0.7525		0.9675	0.5375	0.86
	16.4475	54.7175	0.43	8.9225		0.5375	3.225	1.72
	3.225	2.795	0.215	2.795		4.085	2.2575	5.6975
	1.075	6.45	2.0425	5.4825		0.9675	1.075	2.58
	2.2575	0.645	0.43	2.58		1.29	3.87	2.58
	0.215	5.805	2.365	1.72		3.655	0.7525	1.1825
	2.15	10.4275	1.29	0.7525		1.3975	0.215	1.505
	6.7725	50.2025	3.225	3.9775		2.6875	3.225	0.215
	22.6825	1.8275	10.105	0.86		0.3225	1.3975	1.8275
	0.645	9.245	9.46	40.42		4.1925	1.29	2.6875
	0.5375	0.5375	1.72	6.7725		0.5375	0.7525	5.6975
	3.01	83.5275	11.2875	45.6875		1.075	1.3975	2.58
	0.215	1.935	12.04	44.72		1.8275	1.29	0.7525
	1.3975	2.0425	6.45	4.4075		0.86	2.795	3.655
	3.5475	0.1075	2.365	0.215		1.3975	0.86	3.01
	0.86	0.215	2.9025	2.9025		3.5475	0.215	1.29
	3.5475	0.5375	0.215	9.5675		3.3325	0.215	6.665
	0.645	0.7525	0.86	0.215		0.43	0.215	0.43
	18.06	0.86	0.5375	0.215		1.1825	0.5375	1.075
	1.29	2.0425	4.4075	3.01		4.945	0.5375	3.1175
	0.215	17.7375	4.945	0.86		0.215	0.5375	2.9025
	5.0525	18.5975	1.72	0.7525		2.9025	0.86	3.01
	0.43	0.5375	21.715	82.13		2.6875	2.4725	1.6125
	0.215	1.72	2.58	5.9125		0.43	1.505	1.505
	0.215	3.225	22.79	485.577		0.645	0.1075	3.1175
	1.29	0.5375	13.0075	20.21		1.6125	0.1075	3.44
	0.86	0.5375	6.235	9.5675		0.3225	0.215	0.215
	9.03	5.6975	26.7675	0.215		0.215	1.3975	0.3225
	0.215	0.43	1.72	404.2		2.2575	0.1075	1.505
	0.43	158.562	3.655	335.938		0.86	0.1075	4.945
	1.6125	0.9675	1.29	2.365		0.86	0.215	2.15
	0.645	1.29	4.085	0.3225		0.43	0.43	1.1825
	0.86	0.9675	2.2575	88.795		0.3225	0.9675	0.215
	0.43	5.59	20.425	2.0425		2.15	0.7525	0.215
	9.5675	3.87	1.505	5.59		0.215	2.9025	1.3975
	14.5125	34.2925	16.77	1.72		0.7525	1.3975	1.29
	11.18	7.6325	6.1275	0.3225		0.5375	0.215	1.8275
	1.075	1.72	0.5375	24.6175		0.215	0.43	1.1825
	0.9675	4.085	0.215	0.3225		1.1825	0.86	0.43
	6.7725	17.63	6.9875	2.6875		0.215	0.5375	1.72
	0.7525	0.7525	4.73	20.21		0.43	0.215	0.5375
	2.58	16.77	2.58	22.4675		2.0425	0.43	1.29
	0.645	0.9675	1.72	1.72		2.2575	0.7525	0.43
	2.795	0.215	0.7525	2.58		0.7525	0.43	2.2575
	1.3975	5.2675	4.085	3.01		3.01	2.0425	4.515
	1.075	0.645	2.2575	2.58		0.215	0.645	3.1175
	1.6125	4.515	3.225	1.075		3.01	0.3225	0.215
	1.6125	0.1075	4.085	0.7525		0.215	1.1825	0.5375
	0.215	15.3725	0.9675	0.86		0.86	0.43	0.3225
	2.4725	0.9675	24.6175	1.1825		2.58	0.9675	3.225
	1.935	6.45	26.7675	0.43		2.9025	1.075	0.5375
	0.215	1.72	2.795	43.7525		1.29	1.29	0.215
	0.215	4.515	6.45	3.01		1.29	0.3225	0.5375
	18.8125	23.005	2.2575	3.1175		1.3975	0.9675	0.215
	0.43	0.7525	0.3225	12.47		1.935	1.075	1.3975
	0.215	166.947	1.3975	28.595		2.0425	1.8275	0.7525
	0.215	1.3975	10.4275	12.1475		1.3975	0.215	0.215
	2.0425	14.62	1.72	9.46		1.6125	0.3225	1.505
	1.075	0.7525	2.0425	1.505		0.86	0.43	0.5375
	1.29	0.1075	1.72	7.8475		0.1075	0.43	4.8375
	14.2975	6.1275	3.3325	1.29		4.1925	0.215	5.805
	0.7525	0.215	0.645	2.15		1.3975	3.01	3.44
	1.505	0.5375	5.16	1.6125		0.86	0.3225	1.29
	0.3225	1.1825	9.245	0.7525		0.43	1.6125	0.3225
	1.505	0.215	0.5375	3.87		0.3225	0.3225	2.0425
	1.6125	0.43	21.6075	0.215		0.43	0.215	0.215
	0.215	0.1075	0.5375	36.98		0.86	1.075	1.1825
	0.645	0.86	5.0525	5.4825		1.1825	0.215	1.72
	0.215	3.87	0.9675	16.77		0.43	1.075	1.3975
	5.6975	8.9225	7.525	40.205		1.3975	1.29	0.9675
	0.215	23.22	11.7175	5.59		0.7525	1.6125	2.4725
	0.5375	0.3225	3.87	39.8825		0.1075	1.1825	2.795
	4.4075	2.4725	4.945	0.215		1.29	2.6875	0.7525
	1.29	0.215	3.1175	2.58		0.645	1.8275	4.515
	1.1825	17.845	1.8275	1.29		1.6125	1.075	0.7525
	0.5375	0.5375	3.1175	1.8275		0.1075	0.5375	0.86
	0.1075	0.9675	1.29	51.385		1.935	0.43	1.29
	0.215	41.495	0.9675	1.29		4.1925	3.01	0.9675
	0.5375	1.3975	2.0425	48.0525		3.01	0.43	0.5375
	0.3225	0.215	8.6	0.9675		0.86	3.3325	6.3425
	0.3225	0.43	2.795	3.655		0.86	0.5375	0.645
	0.215	283.155	3.655	1.29		0.9675	0.86	0.5375
	0.9675	0.645	6.5575	60.2		0.86	0.215	1.29
	29.5625	0.3225	25.8	0.3225		0.9675	0.215	1.29
	27.6275	40.635	0.43	15.265		0.215	0.86	0.5375
	0.5375	1.935	0.215	12.9		1.29	0.215	1.29
	12.1475	0.215	1.72	13.4375		1.72	0.9675	0.86
	0.215	1.29	3.44	1.3975		1.72	0.43	1.29
	3.01	1.29	1.29	0.3225		0.645	2.9025	3.225
	3.1175	0.86	0.7525	1.29		2.58	2.4725	5.805
	0.3225	2.2575	0.5375	145.662		0.43	0.215	4.6225
	1.6125	3.225	4.085	8.9225		1.8275	1.3975	1.29
	0.645	0.5375	2.15	0.86		0.43	0.645	0.43
	0.5375	0.5375	3.01	1.29		0.3225	0.5375	1.8275
	4.4075	0.9675	2.58	1.29		1.3975	0.215	3.87
	0.43	15.5875	0.86	1.29		0.43	0.43	5.59
	5.59	0.3225	7.095	1.72		0.7525	0.215	1.8275
	5.4825	1.29	0.215	15.1575		1.72	1.6125	5.16
	0.43	6.88	1.72	4.1925		0.215	0.86	0.43
	5.4825	21.93	2.0425	9.675		0.43	0.43	2.58
	0.215	1.29	2.6875	13.33		0.9675	1.3975	0.215
	0.5375	15.1575	7.31	4.945		3.44	0.215	1.505
	1.935	5.9125	13.4375	6.7725		4.4075	0.645	0.215
	1.72	4.3	2.0425	2.365		0.215	0.43	1.505
	0.43	19.4575	0.7525	0.86		0.215	0.215	1.72
	3.3325	0.215	1.72	13.33		0.9675	1.72	1.3975
	8.385	1.075	3.9775	5.9125		0.215	0.1075	1.075
	1.075	1.29	19.565	121.69		0.215	2.2575	0.5375
	2.15	2.58	1.3975	251.012		1.505	0.215	0.7525
	0.215	6.5575	36.6575	26.7675		1.29	0.215	3.3325
	2.9025	241.445	2.9025	3.87		0.215	0.215	0.645
	0.9675	10.75	2.2575	0.43		1.3975	0.5375	5.375
	8.385	0.645	3.225	0.3225		1.6125	0.3225	1.3975
	5.6975	0.215	0.7525	1.29		3.5475	0.1075	2.4725
	13.975	1.1825	4.1925	2.15		2.0425	1.3975	2.58
	0.43	0.9675	0.86	1.075		2.365	1.075	0.5375
	0.3225	1.8275	0.7525	5.16		0.86	0.5375	1.505
	3.1175	0.5375	0.86	3.44		0.215	0.215	0.43
	1.075	0.5375	0.7525	10.2125		1.075	0.215	2.4725
	0.43	0.3225	0.86	2.9025		3.1175	0.7525	0.86
	0.215	3.44	2.58	148.673		0.215	0.7525	0.645
	1.3975	0.43	2.58	0.43		1.29	0.43	3.01
	3.7625	0.215	1.3975	6.3425		2.365	3.44	5.0525
	48.4825	15.695	6.3425	520.3		2.365	1.075	3.87
	1.29	2.4725	2.0425	0.645		4.085	0.215	0.215
	1.075	1.8275	3.225	2.2575		0.3225	0.1075	0.9675
	0.645	0.43	2.9025	1.935		1.1825	2.58	0.7525
	21.8225	27.305	0.215	2.0425		0.645	2.58	3.3325
	0.1075	1.29	1.72	4.1925		1.075	0.86	2.6875
	0.3225	0.43	14.0825	353.137		1.29	0.215	0.43
	0.1075	3.225	4.515	3.5475		0.215	0.215	1.29
	13.115	0.7525	1.72	33.6475		0.645	0.215	0.5375
	1.72	0.9675	0.9675	0.86		0.215	0.645	0.7525
	0.1075	0.86	2.0425	0.215		4.945	0.43	0.5375
	0.1075	21.5	4.73	0.5375		1.72	0.7525	3.225
	64.8225	0.645	1.29	3.655		3.44	1.29	6.88
	0.3225	1.6125	12.7925	0.5375		0.3225	1.3975	1.72
	0.9675	0.215	0.43	1.3975		2.2575	0.86	0.7525
	0.215	1.29	2.365	7.4175		1.72	2.15	6.5575
	5.4825	0.215	0.215	4.8375		2.9025	0.215	1.8275
	0.7525	1.075	2.0425	110.725		0.3225	0.43	2.4725
	4.085	0.5375	6.02	22.6825		3.9775	0.215	1.29
	7.8475	1.505	5.4825	0.215		0.43	1.075	0.86
	0.7525	29.3475	6.3425	0.86		1.1825	3.01	2.365
	0.3225	0.9675	2.2575	0.5375		0.7525	0.3225	0.3225
	1.6125	6.1275	11.2875	2.6875		2.2575	0.215	1.1825
	7.31	0.645	2.0425	5.4825		2.365	1.29	3.44
	1.8275	26.23	0.86	250.153		0.86	0.1075	0.3225
	1.075	1.075	0.43	0.215		1.3975	0.215	1.72
	3.225	0.5375	1.6125	1.505		0.9675	0.1075	1.075
	6.7725	2.4725	1.72	1.72		0.43	3.01	3.655
	0.645	6.235	0.43	2.2575		1.3975	1.505	1.8275
	2.9025	2.0425	2.0425	0.3225		2.0425	0.86	0.215
	11.395	0.5375	0.215	3.44		0.215	0.5375	0.215
	0.215	307.02	2.15	0.86		0.1075	0.5375	1.505
	1.72	1.29	0.7525	0.43		0.215	0.215	0.7525
	16.4475	26.5525	1.72	9.3525		0.215	0.3225	0.7525
	2.6875	1.29	0.645	5.375		0.645	0.215	0.215
	1.075	9.89	1.72	2.795		1.505	3.1175	0.645
	2.15	1.8275	3.3325	1.075		0.215	0.3225	0.5375
	1.1825	0.43	2.58	1.505		0.43	0.3225	1.1825
	4.085	2.6875	1.72	3.87		0.9675	0.86	1.29
	4.085	0.5375	3.01	8.2775		0.645	3.3325	0.3225
	5.16	3.655	7.8475	1.29		1.1825	1.505	0.215
	3.7625	2.58	115.24	0.43		1.8275	0.43	0.7525
	2.0425	1.29	0.43	0.43		1.6125	0.86	0.5375
	0.86	2.795	0.215	0.7525		2.58	1.075	0.43
	9.245	0.86	3.1175	7.8475		0.215	0.3225	3.5475
	1.8275	1.8275	0.7525	5.4825		4.515	0.7525	0.3225
	0.7525	1.29	10.75	3.9775		0.215	0.215	0.9675
	2.0425	6.235	0.215	4.8375		0.5375	0.3225	0.215
	0.5375	0.7525	26.9825	0.3225		0.215	0.43	0.7525
	10.75	0.3225	1.72	0.5375		2.15	0.645	0.86
	16.125	3.01	0.3225	19.4575		2.9025	2.15	4.73
	2.58	0.9675	3.9775	1.72		1.505	2.2575	0.5375
	0.43	0.86	134.697	3.225		5.2675	0.43	2.58
	410.005	0.3225	2.6875	0.215		4.515	0.215	0.86
	4.73	1.3975	0.7525	1.8275		1.3975	3.225	4.6225
	0.5375	0.3225	6.1275	0.3225		0.3225	0.5375	0.5375
	0.7525	0.5375	3.655	5.2675		1.935	1.935	5.375
	0.215	0.645	0.7525	0.43		3.225	0.215	0.43
	1.29	0.5375	1.72	3.225		3.5475	0.5375	0.43
	3.225	4.3	1.29	19.565		0.645	0.5375	3.5475
	0.215	5.805	2.2575	0.86		0.5375	2.0425	0.86
	0.215	8.6	0.1075	3.1175		0.215	0.86	2.795
	2.58	1.29	1.72	0.86		1.29	0.5375	0.43
	1.075	1.72	1.8275	0.86		0.7525	0.9675	1.72
	46.44	1.72	0.215	0.86		0.7525	0.5375	1.075
	8.385	3.44	1.72	1.72		1.6125	0.5375	2.795
	13.4375	16.555	3.3325	0.7525		1.72	0.7525	0.215
	11.9325	114.272	2.58	2.0425		1.29	0.215	0.7525
	0.215	7.4175	18.8125	0.215		0.5375	1.72	0.5375
	2.795	2.795	11.5025	0.5375		4.085	0.215	1.505
	0.215	13.8675	18.275	28.7025		0.3225	0.43	4.3
	2.365	3.225	0.43	0.215		0.43	0.1075	0.7525
	0.43	0.645	56.115	0.43		0.645	0.3225	1.505
	0.5375	6.9875	0.9675	3.9775		0.9675	0.3225	0.215
	0.7525	12.47	39.775	13.2225		2.4725	0.7525	0.215
	22.79	2.6875	1.8275	3.1175		0.43	0.5375	0.645
	18.705	3.87	2.6875	17.0925		0.1075	0.43	0.86
	0.9675	2.365	3.01	7.8475		1.29	1.935	4.8375
	0.1075	5.6975	0.1075	1.075		1.3975	2.9025	0.86
	2.365	0.3225	0.5375	1.8275		1.075	1.935	0.215
	19.995	0.215	48.0525	0.86		0.645	1.6125	0.43
	0.215	0.645	2.365	10.965		0.9675	0.3225	0.5375
	0.43	4.8375	99.115	0.86		0.3225	0.9675	1.72
	5.59	0.215	2.365	8.6		1.29	0.3225	0.86
	12.255	2.795	11.0725	0.9675		4.085	2.15	4.6225
	2.6875	1.505	2.4725	1.29		3.1175	0.215	3.655
	0.3225	0.5375	0.9675	0.86		0.3225	0.86	2.0425
	65.2525	14.405	17.0925	0.9675		0.5375	2.9025	4.6225
	4.945	1.29	0.7525	6.3425		0.5375	1.8275	3.225
	3.44	1.29	1.72	1.29		0.43	0.645	0.7525
	3.5475	0.645	0.5375	0.5375		0.9675	1.8275	2.9025
	1.8275	23.3275	9.245	1.72		0.215	0.215	3.1175
	1.075	6.1275	1.29	0.215		2.4725	0.43	3.9775
	12.255	0.3225	2.0425	19.6725		2.6875	0.215	0.7525
	1.075	9.9975	1.3975	1.8275		0.215	0.43	3.655
	1.505	1.72	10.105	0.215		0.215	0.215	1.505
	2.2575	0.5375	2.0425	0.7525		0.9675	0.215	1.935
	0.215	1.72	8.6	1.29		3.44	1.6125	4.4075
	31.82	1.29	0.1075	6.02		1.6125	0.43	2.15
	0.215	2.0425	8.17	2.795		0.43	0.86	1.075
	0.645	1.29	2.6875	2.4725		0.5375	0.215	0.43
	6.5575	9.3525	8.17	199.627		0.86	3.7625	0.3225
	0.86	3.225	2.15	9.1375		0.43	3.87	1.1825
	0.215	9.89	11.395	0.86		3.5475	1.72	1.1825
	2.9025	8.385	10.535	0.7525		1.3975	0.1075	3.7625
	14.405	1.72	1.3975	1.8275		0.43	0.5375	0.9675
	0.86	6.02	12.5775	42.355		0.9675	3.5475	1.8275
	0.7525	2.795	7.525	1.3975		1.075	1.6125	0.215
	1.505	0.215	1.29	19.135		0.645	0.215	1.935
	23.435	0.1075	0.5375	3.655		0.215	1.505	3.44
	3.5475	2.9025	2.0425	26.9825		0.7525	0.1075	1.29
	0.1075	0.215	14.5125	0.3225		1.075	0.5375	0.43
	1.1825	0.5375	0.9675	1.505		1.1825	0.86	3.1175
	2.6875	6.88	3.01	45.58		3.5475	0.215	0.3225
	3.87	0.7525	0.215	32.895		1.1825	3.1175	0.43
	5.59	0.43	2.795	68.585		0.215	2.4725	1.72
	0.9675	97.395	0.7525	36.8725		3.1175	0.215	2.58
	0.215	3.44	3.7625	27.6275		1.075	3.1175	2.2575
	3.5475	3.225	6.3425	0.86		0.3225	0.5375	6.02
	5.0525	1.72	1.29	3.5475		2.9025	0.7525	1.72
	2.15	1.3975	2.0425	2.795		1.29	1.29	1.29
	1.3975	0.86	0.9675	0.645		3.5475	3.5475	5.59
	0.86	5.0525	1.29	10.2125		5.16	1.29	2.795
	0.3225	1.6125	1.935	4.1925		1.6125	0.215	1.29
	4.6225	2.15	1.72	0.215		0.215	3.225	4.945
	0.7525	0.215	0.215	8.2775		2.365	1.72	0.7525
	0.86	1.1825	0.7525	8.2775		0.86	0.215	2.0425
	2.795	13.76	5.2675	8.4925		1.1825	0.645	0.86
	0.5375	3.1175	0.215	14.835		0.1075	0.9675	3.9775
	0.86	0.1075	23.005	55.255		0.7525	0.9675	1.72
	1209.05	0.645	0.3225	1.505		0.215	1.72	2.15
	95.5675	12.9	110.08	0.215		0.86	1.29	2.2575
	3.225	3.87	7.2025	118.465		5.2675	1.935	1.29
	0.645	3.9775	0.215	0.43		4.8375	0.5375	0.645
	0.3225	0.5375	6.665	12.47		2.6875	3.01	1.72
	5.805	3.9775	0.5375	0.5375		0.3225	0.7525	2.58
	6.7725	1.075	0.7525	0.215		2.4725	0.5375	3.87
	0.43	46.87	0.86	16.2325		1.3975	0.9675	1.29
	1.8275	7.095	0.5375	1.8275		0.215	2.4725	1.3975
	4.515	4.085	2.365	3.655		0.86	1.8275	3.5475
	0.645	0.3225	0.215	3.655		0.215	0.9675	0.43
	1.6125	2.15	72.3475	3.87		0.9675	0.215	2.4725
	12.255	2.6875	0.5375	7.095		0.7525	0.215	3.44
	0.215	1.3975	0.3225	3.655		3.01	0.215	6.02
	0.43	0.215	0.5375	3.01		0.215	0.43	1.3975
	3.44	4.945	5.0525	3.01		1.72	0.645	4.085
	3.225	0.5375	0.7525	2.4725		2.0425	1.935	0.9675
	0.215	0.3225	86.3225	43.1075		0.43	0.43	5.16
	0.215	3.5475	3.655	3.655		2.15	1.6125	2.58
	0.3225	83.42	1.29	2.0425		1.72	1.72	0.7525
	1.8275	1.72	2.58	3.1175		0.5375	0.215	0.43
	1.29	5.4825	3.44	0.215		0.215	0.7525	6.45
	0.5375	24.08	5.0525	3.1175		1.3975	0.7525	0.7525
	0.43	4.8375	13.76	1.72		5.2675	0.215	1.075
	1.1825	0.3225	10.965	9.46		1.1825	0.5375	6.45
	1.72	0.215	0.3225	2.6875		2.0425	0.645	3.01
	0.645	78.045	1.72	0.43		0.43	0.3225	3.87
	0.215	4.4075	8.2775	6.1275		0.43	0.86	2.2575
	1.72	55.3625	3.1175	2.0425		0.5375	2.0425	0.9675
	18.275	1.3975	0.645	1.29		1.935	0.1075	2.9025
	0.43	3.44	5.2675	1.72		0.7525	0.43	0.215
	0.86	65.4675	1.29	119.54		0.86	2.0425	2.4725
	4.1925	14.405	6.88	0.5375		2.9025	1.72	3.87
	2.365	1.29	1.3975	1.505		1.505	0.7525	2.2575
	0.9675	3.5475	4.8375	0.5375		1.72	0.215	2.0425
	0.7525	1.3975	5.2675	7.31		0.215	2.365	1.8275
	0.645	2.9025	4.1925	10.32		3.1175	0.43	0.3225
	0.215	0.7525	5.805	12.1475		0.1075	2.2575	3.44
	2.0425	24.1875	0.86	10.8575		1.1825	0.43	5.6975
	8.6	1.3975	1.72	0.3225		0.43	1.075	0.215
	5.59	6.7725	11.61	1.505		0.215	0.645	5.2675
	2.4725	2.58	0.215	3.3325		1.3975	1.935	3.5475
	0.3225	5.2675	58.8025	1.8275		0.215	1.3975	3.87
	34.9375	7.31	2.365	3.655		0.215	2.0425	0.9675
	0.1075	2.2575	0.43	22.145		1.72	2.58	1.29
	0.215	81.1625	3.225	1.29		1.075	0.215	1.3975
	0.645	12.47	3.01	14.835		0.7525	1.8275	0.215
	1.8275	4.1925	26.23	46.9775		0.43	0.215	2.365
	0.3225	1.29	3.01	0.7525		0.7525	0.215	0.86
	2.365	2.795	8.9225	0.5375		0.43	2.0425	0.215
	9.5675	15.265	0.215	1.29		1.935	1.505	5.0525
	2.795	4.4075	0.3225	1.29		3.87	0.215	1.8275
	16.125	0.86	4.6225	11.9325		0.215	0.9675	0.7525
	1.1825	1.3975	4.4075	1.075		0.43	0.7525	0.7525
	0.7525	7.8475	0.5375	1.1825		0.43	1.075	0.7525
	1.075	3.1175	0.645	3.225		5.0525	0.5375	3.225
	0.645	5.375	0.86	1.505		0.7525	0.43	0.7525
	2.365	0.215	30.2075	1.29		0.1075	0.43	3.3325
	0.645	1.29	1.29	2.4725		1.075	0.215	6.5575
	16.125	11.825	39.6675	0.43		0.43	0.9675	1.1825
	0.215	0.9675	25.37	36.55		0.86	0.215	1.6125
	0.86	1.29	1.1825	3.7625		0.645	1.72	2.9025
	2.795	22.8975	3.01	17.7375		0.215	0.215	0.7525
	0.86	7.4175	0.215	0.86		5.16	0.215	5.375
	0.5375	20.1025	0.645	3.01		2.0425	0.645	2.0425
	0.215	0.5375	12.3625	14.7275		0.1075	0.86	0.7525
	0.9675	1.29	25.37	4.6225		0.9675	0.5375	0.645
	6.5575	5.16	1.29	0.645		1.29	0.43	0.5375
	0.215	9.03	7.095	0.5375		2.6875	1.1825	0.86
	0.5375	1.72	0.86	2.2575		0.86	0.5375	1.6125
	0.43	4.4075	3.87	1.72		0.86	0.5375	0.9675
	5.2675	13.33	0.43	0.3225		0.86	0.645	4.085
	4.4075	110.188	17.415	0.7525		0.215	0.645	0.215
	15.91	11.61	0.43	0.5375		0.215	1.29	0.5375
	3.44	2.0425	6.1275	2.2575		0.215	0.5375	2.6875
	0.43	6.665	0.215	2.4725		1.29	0.215	0.215
	0.43	0.86	14.9425	1.3975		0.215	1.6125	0.5375
	0.9675	10.965	0.43	13.76		2.15	2.0425	0.3225
	0.215	10.32	1.3975	1.075		0.5375	0.215	0.3225
	0.3225	3.225	0.43	1.075		1.1825	1.075	0.5375
	1.075	0.5375	0.5375	3.225		0.43	2.4725	0.215
	3.5475	38.27	1.29	2.0425		0.215	1.3975	3.87
	0.43	0.5375	0.3225	0.215		1.075	3.655	1.8275
	0.215	14.9425	0.215	10.8575		1.3975	1.075	1.505
	0.215	6.5575	5.0525	5.2675		0.215	0.43	4.4075
	0.215	3.655	2.0425	3.01		0.9675	0.43	2.9025
	28.9175	3.655	16.4475	11.5025		1.075	0.215	2.2575
	3.3325	7.095	16.0175	2.9025		0.43	0.5375	0.9675
	9.7825	3.01	5.375	18.705		2.2575	0.43	0.645
	5.4825	3.7625	3.3325	0.5375		0.215	1.505	0.5375
	7.2025	0.5375	8.815	14.0825		2.9025	1.075	4.515
	0.43	9.675	28.2725	13.8675		1.72	0.5375	4.945
	0.645	1.29	4.3	0.86		1.6125	0.215	5.59
	0.645	1.72	249.507	0.645		0.645	0.3225	4.3
	3.1175	7.095	1.29	342.71		1.72	0.3225	0.215
	3.655	3.3325	2.6875	23.865		0.645	2.795	1.505
	7.31	0.7525	0.5375	2.6875		0.3225	0.43	0.215
	7.8475	3.1175	0.86	0.215		0.86	0.215	1.505
	0.3225	6.88	3.01	0.5375		1.075	1.8275	0.43
	1.1825	20.7475	8.385	0.5375		0.5375	3.225	3.01
	3.5475	306.59	3.3325	11.18		2.9025	0.1075	0.1075
	4.6225	30.2075	0.86	0.5375		0.86	0.3225	2.365
	3.87	3.655	4.6225	0.43		0.7525	2.4725	1.29
	1.6125	1.29	809.582	1.29		1.72	0.43	1.3975
	1.29	6.45	32.25	1.3975		0.5375	3.7625	5.0525
	0.86	2.0425	62.4575	0.86		1.3975	0.86	0.86
	1.505	4.6225	1.72	2.58		0.5375	1.1825	0.86
	1.3975	20.1025	0.43	0.7525		1.72	0.5375	0.43
	10.105	1.29	49.7725	21.715		1.3975	0.43	0.7525
	2.2575	3.87	4.085	0.5375		0.5375	0.86	0.43
	2.9025	5.6975	0.215	1.505		0.9675	0.7525	0.215
	0.86	6.9875	3.3325	2.365		4.945	1.6125	0.9675
	3.655	10.32	22.79	1.075		0.9675	1.075	2.4725
	2.365	13.2225	2.2575	0.9675		0.3225	0.215	0.215
	4.085	3.01	5.0525	0.86		2.0425	0.215	0.86
	2.0425	9.5675	481.277	1.72		1.72	1.1825	0.215
	3.44	0.5375	2.0425	1.72		1.6125	0.7525	0.43
	1.505	3.225	3.1175	0.9675		0.215	2.0425	1.72
	1.1825	5.375	1.3975	3.5475		0.645	0.215	0.5375
	0.9675	28.9175	37.84	5.2675		0.645	3.5475	1.29
	2.58	1.075	0.9675	1.29		4.945	2.0425	0.9675
	9.1375	2.795	0.215	9.89		1.29	1.72	0.43
	1.29	0.86	1.935	0.5375		0.9675	1.72	3.3325
	2.365	1.72	2.58	5.16		0.215	0.5375	1.29
	1.72	0.215	0.215	6.235		0.9675	2.6875	0.5375
	1.72	2.795	5.375	10.32		0.215	0.1075	4.8375
	1.075	9.245	65.36	0.1075		3.87	0.3225	1.29
	1.72	3.225	1.72	1.72		0.5375	3.87	4.4075
	0.7525	1.3975	101.157	6.45		3.1175	2.4725	4.1925
	2.58	7.095	1.72	23.22		0.5375	0.5375	0.3225
	2.58	8.6	142.975	2.9025		0.3225	2.9025	3.225
	4.085	4.6225	1.8275	2.2575		2.58	0.9675	0.43
	2.6875	12.3625	0.43	9.46		0.5375	0.215	2.58
	3.44	12.1475	5.375	0.5375		4.1925	0.215	1.29
	2.6875	1.29	0.215	0.43		0.9675	1.1825	0.86
	12.7925	5.6975	0.7525	2.58		5.0525	1.8275	0.86
	2.365	10.6425	2.2575	2.6875		2.58	1.505	2.2575
	1.505	67.94	117.175	0.215		2.15	1.075	0.43
	3.5475	1.29	2.0425	16.6625		0.1075	0.9675	0.215
	2.0425	0.215	0.43	0.215		1.29	0.1075	1.6125
	0.5375	3.01	6.9875	2.58		1.8275	0.43	0.645
	3.3325	1.29	1.075	2.2575		0.1075	1.505	0.86
	1.075	1.72	2.2575	13.4375		0.3225	1.075	2.365
	155.445	1.29	0.5375	0.5375		0.5375	0.3225	4.3
	0.215	2.2575	9.3525	0.5375		0.7525	0.215	3.5475
	1.29	0.5375	5.2675	1.935		1.72	2.365	1.505
	0.7525	3.01	12.3625	4.6225		0.215	1.6125	0.215
	4.73	2.2575	40.85	0.86		0.215	0.86	1.8275
	3.7625	3.655	6.88	7.525		0.5375	3.1175	5.2675
	0.3225	1.72	4.085	18.5975		2.9025	0.43	2.9025
	0.215	14.19	12.5775	8.385		3.7625	0.7525	0.1075
	0.7525	24.08	12.685	175.548		2.365	1.29	2.15
	0.3225	80.84	0.215	2.4725		2.365	0.7525	2.15
	3.01	1.075	68.4775	2.0425		2.58	0.1075	5.4825
	6.3425	1.29	2.2575	0.43		1.3975	0.215	0.7525
	2.58	0.3225	0.215	0.9675		1.505	1.72	0.7525
	2.0425	13.545	0.43	0.9675		1.505	0.215	0.43
	3.225	1.935	1.075	0.5375		2.2575	0.43	1.6125
	0.215	0.9675	1.72	0.43		5.2675	0.86	0.86
	8.2775	1.29	11.9325	0.7525		0.43	1.8275	1.505
	1.29	6.88	2.2575	8.0625		0.43	0.215	1.075
	2.0425	0.5375	0.3225	2.15		2.15	0.3225	0.43
	2.2575	3.44	2.795	2.0425		4.1925	0.3225	0.43
	0.645	1.72	6.88	3.87		0.3225	1.935	0.9675
	0.43	0.86	3.655	0.645		1.72	0.5375	2.365
	0.5375	16.0175	3.87	0.43		0.86	0.5375	0.86
	0.7525	1.29	1.8275	0.86		2.9025	0.9675	1.29
	0.215	0.5375	1.935	0.43		0.215	0.5375	2.795
	2.795	1.3975	0.215	0.5375		0.5375	0.86	1.29
	2.15	5.6975	1.29	0.86		1.075	0.215	2.58
	2.0425	1.3975	0.86	0.3225		1.29	1.505	1.29
	0.215	3.225	0.5375	0.3225		1.075	0.215	2.365
	0.86	0.7525	20.5325	2.795		1.075	1.075	3.1175
	0.5375	2.9025	8.385	1.29		0.9675	0.645	0.7525
	1.72	3.5475	1.72	14.2975		0.86	2.58	3.01
	0.9675	0.43	0.5375	1.72		4.6225	0.215	0.5375
	14.62	1.505	6.3425	15.265		1.29	2.58	0.5375
	2.795	10.4275	1.3975	4.3		1.3975	0.215	0.3225
	4.8375	1.29	18.5975	0.43		0.215	0.5375	0.5375
	5.16	3.5475	5.805	8.9225		0.43	0.3225	0.3225
	4.1925	0.5375	9.245	1.8275		1.935	2.2575	0.5375
	0.3225	4.515	0.5375	0.7525		0.43	2.6875	5.59
	252.195	0.645	1.505	3.01		0.7525	2.0425	4.3
	1.3975	0.1075	2.15	0.5375		0.43	2.0425	2.9025
	7.095	14.835	3.87	1.29		0.9675	2.58	0.3225
	3.7625	1.8275	3.01	0.86		0.1075	0.43	3.01
	0.5375	1.72	7.2025	1.29		1.29	2.6875	0.3225
	4.73	0.215	5.16	0.43		0.9675	1.075	2.6875
	4.4075	4.515	3.1175	1.505		1.29	0.3225	5.375
	1.3975	2.2575	1.3975	0.86		0.3225	0.86	1.1825
	2.58	1.29	1.3975	32.035		5.16	0.9675	3.01
	1.075	4.3	2.9025	6.88		4.515	0.215	0.43
	2.4725	0.86	10.105	151.252		2.15	1.3975	2.795
	0.3225	1.29	4.085	3.1175		0.43	1.3975	1.935
	3.44	0.43	0.3225	6.665		0.86	1.1825	5.0525
	2.2575	1.29	23.1125	8.0625		0.43	0.3225	0.9675
	0.645	2.795	7.8475	1.935		0.3225	0.3225	0.7525
	3.44	0.86	1.075	2.0425		0.43	0.3225	1.6125
	0.215	9.675	0.3225	28.81		1.72	0.1075	2.9025
	1.505	1.3975	3.87	6.5575		0.3225	0.7525	0.86
	3.655	0.5375	2.4725	0.7525		3.87	0.215	2.9025
	1.29	0.86	0.215	0.1075		4.6225	1.505	0.43
	3.655	1.3975	3.1175	0.5375		0.5375	0.86	0.3225
	0.5375	0.5375	2.2575	1.6125		0.5375	1.1825	0.215
	0.43	0.215	1.29	0.43		0.215	0.215	0.5375
	1.505	1.72	2.795	1.935		2.0425	0.5375	1.505
	2.4725	0.86	24.4025	0.43		1.3975	1.3975	0.645
	2.795	0.86	2.795	0.3225		0.5375	2.15	1.075
	3.44	1.29	2.15	1.075		0.7525	0.43	5.6975
	2.9025	19.995	4.4075	0.43		0.86	1.6125	3.1175
	3.87	6.45	3.9775	0.9675		1.72	0.7525	3.44
	2.2575	0.43	8.6	8.2775		0.7525	1.29	1.72
	2.795	1.505	0.215	0.215		1.3975	1.8275	2.58
	10.4275	0.9675	17.63	3.01		1.29	1.1825	4.085
	0.7525	21.3925	0.9675	0.7525		5.375	1.6125	0.86
	1.29	1.72	5.59	1.8275		2.9025	0.9675	1.72
	17.845	0.86	0.215	1.72		1.29	2.365	1.72
	0.43	0.215	0.215	0.215		2.0425	0.43	0.43
	0.5375	4.515	11.9325	1.1825		1.72	0.215	0.7525
	1.8275	1.72	31.4975	0.43		3.44	1.075	0.9675
	17.7375	0.86	1.3975	3.655		1.3975	1.6125	1.29
	1.075	1.3975	12.255	2.0425		0.43	1.075	0.215
	0.215	0.43	22.145	2.58		0.86	0.86	1.075
	0.43	6.45	19.0275	11.7175		1.72	2.4725	1.505
	2.795	1.29	1.1825	3.655		0.9675	0.9675	0.43
	3.3325	8.7075	0.3225	2.9025		1.075	0.645	1.72
	2.15	4.8375	1.29	2.2575		3.87	2.4725	0.5375
	6.235	0.5375	2.365	0.5375		0.86	1.075	0.5375
	0.5375	3.9775	23.9725	6.88		1.8275	0.215	0.215
	0.43	0.43	12.1475	50.095		3.44	1.6125	2.2575
	2.0425	1.075	2.365	0.215		1.1825	0.43	2.365
	3.44	0.7525	0.5375	0.645		1.3975	0.215	4.4075
	50.2025	3.7625	0.3225	0.5375		5.16	0.215	0.1075
	0.215	7.2025	451.608	8.815		4.085	0.3225	1.29
	8.9225	0.9675	3.225	0.5375		0.215	1.1825	2.2575
	1.72	2.9025	7.4175	0.7525		4.1925	0.215	5.2675
	0.9675	0.7525	1.72	0.215		1.8275	0.43	4.945
	2.58	1.075	1.3975	0.43		0.86	0.9675	1.3975
	4.8375	0.86	0.9675	1.72		1.8275	0.645	0.215
	0.5375	0.7525	2.6875	0.43		1.72	0.3225	2.365
	0.215	0.3225	6.02	2.15		2.795	3.44	0.43
	0.7525	0.5375	8.9225	1.935		1.3975	0.5375	0.215
	3.44	1.72	0.3225	11.0725		0.43	0.9675	3.225
	2.9025	2.0425	0.7525	221.88		0.5375	0.1075	0.5375
	0.3225	1.29	0.43	15.48		2.4725	1.075	0.86
	11.18	0.5375	5.2675	10.4275		1.075	2.2575	6.235
	2.15	2.6875	16.555	1.505		4.945	0.645	2.795
	1.72	0.43	1.29	5.805		3.655	1.505	1.29
	7.525	2.58	8.9225	0.86		2.795	0.43	1.29
	1.8275	0.86	2.365	6.7725		3.01	1.8275	0.7525
	1.3975	0.7525	11.825	18.8125		3.87	0.645	3.01
	4.085	7.31	235.748	3.44		3.3325	0.43	0.5375
	1.29	0.7525	5.375	0.9675		1.29	2.0425	0.1075
	1.29	1.29	11.395	13.115		0.3225	2.6875	2.15
	14.62	3.3325	69.23	22.36		0.7525	3.44	0.3225
	11.9325	0.5375	42.2475	13.8675		1.3975	1.3975	1.505
	0.9675	0.215	0.215	4.4075		1.29	0.43	0.43
	5.805	0.5375	4.73	4.3		0.3225	0.7525	0.7525
	4.085	13.6525	6.665	3.655		0.5375	3.7625	1.075
	1.505	0.43	0.645	29.025		0.645	0.215	2.6875
	0.7525	0.7525	5.59	0.215		0.5375	1.29	2.15
	18.5975	6.5575	36.335	1.72		2.0425	0.215	0.215
	1.72	1.72	1.72	3.87		0.1075	0.7525	2.6875
	1.72	20.64	1.3975	9.5675		1.3975	0.5375	0.9675
	3.225	3.5475	84.8175	0.7525		0.43	2.6875	1.075
	2.0425	1.29	6.45	0.9675		2.58	0.215	6.235
	0.9675	0.215	0.215	3.5475		2.58	0.215	0.9675
	2.58	1.72	0.7525	0.215		3.1175	1.505	5.9125
	0.86	0.43	0.5375	5.59		2.365	2.58	0.1075
	5.375	2.0425	18.1675	0.5375		1.3975	0.86	1.72
	2.4725	1.29	0.43	1.6125		2.0425	0.215	1.72
	2.365	4.945	15.1575	1.72		0.7525	0.5375	3.3325
	0.9675	4.515	0.215	42.785		2.365	0.645	0.3225
	0.7525	0.3225	0.645	11.61		0.215	0.86	0.645
	1.72	0.9675	20.1025	15.265		4.8375	0.215	1.72
	1.505	1.6125	1.075	5.59		3.225	0.43	0.215
	2.365	0.86	23.9725	0.5375		0.43	0.215	0.5375
	9.03	0.215	8.815	18.3825		0.43	0.7525	3.225
	1.29	192.102	0.9675	0.5375		0.3225	0.86	0.215
	5.375	0.215	0.645	6.665		1.29	0.1075	0.86
	1.8275	2.2575	5.375	1.935		1.72	1.6125	0.5375
	0.7525	0.9675	3.1175	10.2125		4.73	0.1075	2.4725
	14.835	0.86	3.3325	0.43		0.43	0.645	0.3225
	1.1825	19.4575	0.43	2.795		1.29	2.795	0.5375
	0.215	0.645	22.0375	1.3975		5.375	0.215	1.075
	1.72	2.9025	2.795	56.8675		2.58	0.5375	1.29
	0.215	3.225	2.0425	28.2725		1.3975	3.44	2.0425
	0.86	10.4275	4.1925	0.215		0.5375	0.215	2.795
	3.5475	0.43	11.5025	5.805		1.505	0.215	1.505
	3.655	5.4825	1.72	7.525		0.1075	0.215	0.86
	4.8375	18.275	0.5375	0.5375		0.215	1.1825	0.86
	4.085	4.4075	1.505	0.5375		3.01	0.7525	1.3975
	0.86	4.73	4.6225	1.29		0.645	2.15	0.5375
	4.085	3.44	3.655	0.215		0.86	0.9675	0.43
	0.645	1.29	3.01	34.615		1.72	1.075	5.375
	3.87	1.72	7.2025	1.8275		1.3975	0.43	0.9675
	2.0425	15.3725	1.3975	2.58		1.29	0.215	3.5475
	0.7525	7.74	0.9675	4.8375		2.9025	0.215	5.9125
	0.9675	0.215	0.215	6.5575		0.215	0.5375	1.935
	2.795	0.7525	2.15	9.1375		0.43	0.43	0.215
	1.3975	2.0425	10.8575	0.5375		0.5375	1.935	0.7525
	1.29	3.01	5.2675	2.2575		1.1825	0.3225	0.86
	19.4575	0.9675	0.3225	5.2675		0.3225	0.1075	0.43
	0.5375	1.3975	2.0425	41.71		0.43	1.3975	0.3225
	0.86	1.6125	6.1275	0.3225		1.72	0.7525	2.795
	0.86	0.43	5.805	30.6375		2.9025	0.3225	4.085
	0.7525	0.5375	2.15	7.095		1.075	0.43	0.5375
	0.86	1.29	0.86	0.7525		2.365	3.3325	1.72
	1.8275	1.505	1.29	4.085		1.3975	1.6125	0.9675
	0.7525	1.72	0.5375	0.86		1.505	0.5375	5.4825
	2.0425	3.01	0.5375	6.5575		0.645	0.645	3.44
	1.29	0.7525	7.4175	2.365		1.8275	0.86	0.5375
	0.215	0.43	1.72	1.72		1.29	0.3225	0.215
	1.3975	0.86	1.29	13.76		0.215	0.645	0.86
	2.795	23.1125	4.6225	0.1075		0.215	1.6125	0.3225
	15.48	2.365	1.29	2.0425		1.29	2.58	2.9025
	695.525	1.8275	0.645	0.9675		1.6125	0.645	2.795
	1.3975	3.01	6.5575	0.7525		0.3225	1.29	0.3225
	1.72	0.86	13.4375	2.2575		2.15	0.43	1.935
	0.1075	1.29	187.265	10.2125		4.945	2.58	0.5375
	3.44	1.29	0.9675	2.6875		0.215	0.215	0.215
	2.365	0.645	1.29	0.215		0.215	1.075	0.5375
	4.1925	8.17	28.595	0.3225		0.215	3.3325	4.085
	0.43	0.7525	17.3075	30.96		1.1825	1.29	0.215
	3.655	0.86	3.7625	0.5375		0.645	0.9675	1.1825
	6.3425	0.7525	4.1925	0.9675		0.645	0.215	1.935
	4.73	0.5375	0.7525	2.4725		0.215	0.43	0.5375
	47.8375	0.215	1.075	7.525		0.215	0.9675	0.9675
	0.215	1.075	24.6175	21.3925		4.1925	0.645	0.3225
	2.0425	0.5375	7.4175	1.29		0.1075	0.645	0.43
	2.365	1.3975	0.5375	0.645		0.43	0.1075	0.215
	0.5375	8.385	17.845	1.1825		1.29	2.365	0.215
	0.9675	11.61	2.15	1.72		0.5375	0.43	1.29
	1.72	0.5375	0.3225	0.5375		0.5375	3.5475	0.215
	1.29	1.72	3.7625	1.29		1.29	1.8275	2.2575
	34.615	4.73	3.01	30.53		1.29	1.29	2.9025
	0.7525	1.72	15.05	4.3		0.43	0.86	1.075
	2.365	0.9675	1.72	13.2225		1.1825	0.43	0.215
	1.3975	2.0425	14.9425	0.9675		0.645	3.44	6.235
	1.29	2.0425	4.6225	2.15		0.43	1.935	2.0425
	0.5375	2.9025	1.075	18.8125		1.075	3.01	1.8275
	1.29	0.215	165.55	1.3975		0.215	0.5375	2.795
	0.7525	0.43	31.9275	1.8275		0.215	0.215	0.7525
	5.0525	0.43	5.4825	0.5375		0.645	0.5375	3.9775
	3.1175	1.075	3.01	0.5375		0.215	2.2575	0.43
	1.29	3.225	126.097	0.86		0.9675	0.5375	1.505
	2.2575	3.44	0.43	1.29		1.29	3.44	0.215
	7.4175	0.1075	0.215	1.72		1.1825	1.075	3.5475
	0.3225	0.7525	1.29	1.3975		0.645	0.7525	0.86
	0.9675	0.7525	5.59	9.89		0.86	0.5375	2.9025
	3.5475	2.0425	1.505	2.0425		1.075	0.9675	1.3975
	2.2575	0.5375	2.2575	4.3		0.43	2.2575	2.0425
	1.72	0.43	0.86	0.215		0.5375	0.215	1.1825
	0.1075	1.72	0.5375	0.43		0.43	0.7525	2.0425
	5.2675	0.7525	2.795	0.215		1.6125	2.0425	0.43
	2.365	0.7525	0.86	0.5375		2.365	0.215	1.29
	4.3	2.365	1.29	3.7625		0.3225	0.7525	0.7525
	2.6875	0.5375	1.935	0.215		0.5375	2.4725	0.5375
	4.085	1.72	76.54	2.795		0.215	0.43	2.9025
	0.215	1.505	1.29	10.4275		1.075	0.9675	2.58
	17.5225	3.655	2.9025	11.825		0.5375	1.3975	0.43
	0.43	1.29	0.5375	1.29		2.2575	1.72	1.8275
	1.3975	0.5375	1.1825	2.15		0.43	0.43	1.29
	9.1375	1.6125	9.675	176.192		0.86	1.075	0.5375
	0.3225	1.29	9.5675	0.43		1.29	3.5475	1.29
	1.075	0.645	5.59	0.86		0.7525	0.43	0.43
	0.43	0.86	0.5375	3.44		1.505	2.365	3.44
	0.43	0.43	0.7525	87.72		1.3975	0.3225	1.72
	0.3225	1.72	1.29	5.59		1.29	0.3225	0.9675
	1.72	2.9025	0.215	0.7525		0.5375	2.58	1.8275
	4.515	2.15	2.0425	0.43		0.215	0.215	2.0425
	1.1825	0.3225	2.0425	2.58		0.215	0.43	0.215
	0.645	0.43	0.9675	8.4925		0.215	0.215	0.9675
	0.9675	2.15	0.215	7.525		0.3225	0.215	0.5375
	9.03	0.43	0.5375	0.86		2.365	0.9675	0.215
	0.7525	3.01	3.9775	5.0525		0.7525	0.215	1.1825
	0.5375	0.5375	42.57	0.5375		0.215	0.3225	1.29
	1.6125	1.29	2.9025	3.9775		1.6125	1.075	5.59
	1.72	6.235	0.1075	102.662		0.86	0.5375	5.59
	0.645	0.5375	1.72	1.72		0.215	0.3225	0.43
	0.43	0.43	0.1075	17.415		3.1175	2.0425	0.5375
	5.805	0.9675	16.8775	1.3975		0.7525	0.645	0.3225
	1.29	4.945	6.9875	1.935		0.645	1.8275	0.43
	1.075	0.86	1.29	6.1275		0.645	2.365	0.215
	1.6125	0.7525	0.7525	4.8375		0.43	1.6125	0.7525
	6.3425	0.86	0.5375	47.4075		0.1075	0.86	0.43
	0.5375	0.5375	0.215	53.32		0.43	0.7525	0.5375
	1.29	0.9675	6.9875	2.0425		0.43	0.43	1.29
	13.6525	3.44	0.43	1.72		0.9675	0.43	1.72
	2.58	2.58	1.6125	1.72		0.215	0.1075	2.4725
	18.275	0.215	0.43	4.8375		0.645	0.215	0.43
	0.215	5.4825	4.4075	1.935		2.2575	2.0425	0.3225
	1.3975	0.43	2.795	0.215		1.72	1.72	1.72
	1.3975	1.72	7.74	8.4925		1.3975	0.7525	2.2575
	6.02	0.7525	31.82	14.62		2.0425	0.215	0.5375
	0.5375	0.9675	1.29	2.2575		2.15	1.72	0.86
	0.43	7.2025	1.29	1.075		4.73	0.7525	3.1175
	1.075	1.72	0.43	2.0425		0.645	0.9675	1.29
	0.645	2.58	21.3925	1.29		0.86	0.3225	1.8275
	0.1075	2.2575	3.655	97.825		0.215	1.075	0.5375
	3.655	1.72	2.15	0.86		0.1075	2.9025	0.86
	3.01	0.43	1.935	4.73		0.215	0.215	0.5375
	0.3225	0.43	1.3975	0.5375		0.1075	0.3225	0.86
	0.9675	2.2575	25.2625	0.215		0.1075	0.3225	0.215
	1.3975	1.72	18.92	36.55		2.4725	0.215	5.59
	1.29	2.2575	2.0425	1.29		3.225	0.3225	1.29
	26.7675	0.5375	3.01	0.5375		0.86	0.215	0.215
	1.72	0.7525	32.7875	1.935		0.86	0.9675	1.72
	1.505	1.3975	23.435	16.34		0.5375	1.29	3.1175
	1.72	1.3975	1.505	4.3		1.1825	0.3225	2.365
	5.375	1.29	0.5375	0.5375		0.215	0.215	0.215
	1.075	1.72	1.72	5.59		0.7525	0.7525	0.86
	2.2575	1.72	1.29	0.3225		1.29	0.215	0.86
	1.29	0.5375	43.43	2.15		0.43	1.6125	2.15
	1.72	0.43	0.43	0.7525		0.215	0.215	0.5375
	7.4175	2.9025	64.6075	2.0425		2.9025	1.075	0.215
	0.1075	0.5375	0.9675	55.3625		0.215	2.9025	4.6225
	1.72	0.86	0.7525	9.675		0.43	0.43	0.86
	0.9675	0.5375	8.0625	0.86		1.72	3.87	0.86
	0.3225	1.935	13.6525	16.77		0.645	0.1075	0.215
	0.86	0.9675	11.0725	0.5375		0.43	0.215	2.0425
	0.1075	0.7525	1.29	64.8225		0.43	1.1825	2.15
	2.2575	0.1075	2.15	1.505		0.43	2.9025	2.58
	416.993	2.58	2.0425	0.7525		1.505	0.43	2.365
	1.29	0.43	2.58	0.43		0.7525	0.645	3.225
	0.9675	0.5375	1.29	2.9025		0.645	2.0425	0.5375
	1.72	2.2575	15.3725	156.197		0.5375	1.29	0.7525
	0.3225	1.72	16.2325	0.215		1.1825	2.58	2.0425
	141.577	2.795	0.215	0.215		3.87	0.86	5.0525
	0.3225	0.215	1.29	11.7175		0.3225	1.8275	0.215
	1.72	16.0175	2.2575	2.0425		0.5375	0.645	0.215
	16.555	0.5375	1.8275	14.5125		1.29	0.43	0.5375
	2.15	0.7525	4.4075	1.935		0.1075	1.29	0.86
	0.7525	2.58	0.5375	152.005		1.29	1.1825	2.58
	2.2575	1.72	0.645	9.9975		0.5375	0.43	4.945
	1.72	0.5375	1.72	226.825		0.215	0.5375	1.29
	2.365	15.3725	6.665	1.29		2.15	2.0425	2.365
	0.645	1.3975	11.0725	0.7525		0.1075	0.3225	3.9775
	5.9125	0.645	249.615	0.86		0.215	0.43	0.86
	0.43	1.1825	0.43	0.5375		0.215	0.7525	1.29
	4.3	5.16	147.49	2.58		5.16	0.645	1.505
	1.72	4.1925	2.2575	11.61		0.645	0.215	4.1925
	5.4825	3.01	2.2575	9.9975		0.7525	0.9675	0.5375
	75.035	2.0425	2.58	2.365		0.215	0.9675	0.9675
	1.935	2.2575	8.385	0.9675		0.5375	0.7525	2.795
	4.085	0.5375	9.5675	7.525		0.7525	0.43	3.01
	0.215	0.5375	1.505	6.665		0.215	1.3975	0.86
	1.29	3.7625	0.5375	1.72		0.43	1.075	2.0425
	1.8275	0.43	3.5475	0.7525		1.29	0.1075	2.6875
	4.8375	2.15	1.3975	10.75		0.5375	0.43	4.1925
	0.215	1.29	0.5375	4.945		1.72	0.9675	3.87
	0.43	3.87	2.6875	2.365		0.9675	0.5375	0.7525
	1.72	1.505	73.745	0.43		0.7525	1.29	1.6125
	79.8725	1.3975	5.375	42.14		1.935	0.215	1.29
	0.5375	2.2575	2.365	0.215		1.935	1.29	1.935
	4.085	1.29	3.44	89.7625		4.3	0.86	1.29
	16.2325	0.215	2.2575	32.3575		1.29	0.1075	2.0425
	0.7525	4.085	9.7825	3.7625		0.645	0.9675	0.215
	15.3725	0.7525	1.29	0.5375		1.29	0.1075	1.935
	0.43	2.365	132.44	0.9675		0.3225	0.5375	2.4725
	0.5375	1.3975	2.0425	0.215		0.215	0.3225	0.7525
	2.58	0.215	3.44	2.795		0.215	0.43	3.3325
	0.43	0.43	1.075	5.2675		2.365	0.5375	2.0425
	1.72	0.215	54.7175	25.37		0.215	0.7525	0.5375
	2.2575	0.7525	1.3975	2.365		0.5375	1.505	4.73
	4.4075	3.87	6.235	12.5775		2.365	0.43	0.5375
	0.5375	1.8275	0.645	5.0525		2.365	3.44	0.215
	0.9675	2.0425	2.9025	0.9675		0.3225	0.215	1.3975
	2.795	42.4625	0.86	5.6975		1.1825	0.3225	4.73
	29.9925	0.645	1.72	10.4275		3.9775	0.43	6.45
	9.675	0.5375	37.0875	2.365		0.215	1.8275	2.365
	3.655	1.29	10.75	0.3225		1.505	0.43	2.795
	0.5375	3.9775	3.5475	4.085		2.15	1.29	0.215
	0.215	1.3975	1.29	4.085		1.29	0.1075	1.72
	4.085	0.5375	0.3225	0.215		1.3975	3.44	0.9675
	1.72	3.1175	0.215	35.7975		0.215	1.29	0.86
	0.5375	2.58	1.72	1.29		0.5375	0.7525	0.43
	2.58	0.43	36.55	20.21		0.5375	1.3975	2.9025
	0.645	0.43	0.43	0.215		2.15	1.3975	0.215
	0.86	5.805	13.2225	2.4725		0.7525	0.5375	0.5375
	17.0925	2.0425	1.075	0.1075		0.215	0.215	0.5375
	3.655	3.01	0.7525	0.215		0.215	1.075	0.7525
	5.0525	0.5375	4.3	7.2025		0.3225	1.075	3.44
	0.215	3.225	0.645	5.805		0.215	2.15	2.6875
	4.3	1.29	23.435	9.3525		3.44	0.7525	2.15
	4.945	0.43	0.9675	0.5375		1.6125	1.1825	0.215
	1.3975	1.3975	3.3325	0.1075		0.215	1.1825	3.3325
	1.72	1.075	0.86	0.215		0.7525	0.3225	3.655
	4.085	0.7525	4.1925	9.3525		3.1175	3.87	2.2575
	1.72	7.6325	2.365	88.9025		4.3	0.1075	0.86
	1.72	1.075	1.29	0.7525		0.86	0.1075	1.8275
	0.5375	1.3975	2.795	56.975		1.8275	0.5375	6.45
	1.29	2.0425	30.6375	88.4725		0.215	0.215	1.1825
	13.4375	2.58	0.215	0.1075		0.215	0.5375	2.2575
	3.01	2.0425	20.855	33.8625		0.645	0.43	0.5375
	3.655	3.5475	0.43	0.5375		0.645	0.215	4.085
	0.5375	4.73	0.7525	1.72		0.5375	0.43	6.5575
	4.945	8.0625	3.225	1.29		2.2575	2.6875	6.02
	0.215	9.9975	13.76	0.5375		0.215	0.43	0.43
	0.215	2.2575	10.75	0.5375		0.215	3.1175	2.365
	2.58	60.415	29.7775	3.87		0.43	0.86	4.085
	58.695	2.0425	1.72	18.8125		2.15	0.215	4.085
	2.2575	0.43	2.0425	0.215		1.6125	0.9675	2.4725
	5.4825	1.505	5.16	0.3225		1.8275	0.43	3.655
	0.215	0.86	10.535	4.4075		1.935	0.215	4.6225
	0.215	1.72	2.0425	2.2575		0.86	0.5375	1.3975
	0.1075	3.44	0.215	1.075		0.215	1.3975	1.075
	4.3	3.3325	0.215	3.01		2.2575	1.3975	0.3225
	1.29	1.29	233.597	6.02		2.0425	0.215	0.5375
	1.3975	3.5475	1.3975	0.9675		2.15	0.645	0.215
	6.665	71.38	10.6425	13.8675		0.645	0.86	1.29
	26.9825	0.5375	4.085	7.8475		0.215	0.215	1.8275
	0.3225	2.6875	11.61	3.655		1.29	0.215	1.72
	0.43	88.4725	0.86	0.5375		3.87	1.8275	4.6225
	5.9125	11.825	2.15	4.6225		0.9675	1.6125	0.9675
	2.58	3.655	2.0425	14.2975		2.58	0.5375	6.3425
	0.43	9.9975	5.805	1.1825		3.3325	0.215	2.58
	25.37	2.0425	0.7525	4.3		2.2575	3.1175	0.86
	3.225	0.5375	3.1175	0.5375		0.3225	0.5375	0.215
	2.9025	1.72	1.72	437.848		0.215	0.43	0.3225
	0.215	12.04	3.225	1.72		0.5375	0.645	1.29
	1.1825	0.645	8.815	17.5225		2.4725	0.215	0.215
	2.6875	0.9675	28.81	3.9775		3.655	1.505	3.7625
	1.29	1.8275	1.6125	0.215		0.3225	0.1075	1.8275
	0.9675	2.795	24.51	2.58		4.6225	0.215	0.9675
	0.9675	0.43	1.075	23.22		0.215	1.505	0.215
	0.645	9.03	0.86	0.86		0.645	0.9675	0.215
	0.7525	0.5375	68.155	2.2575		4.085	0.43	0.215
	0.9675	18.92	0.3225	0.86		0.215	2.6875	0.5375
	0.43	3.01	0.86	4.945		0.645	0.5375	0.215
	0.5375	0.5375	10.8575	4.73		0.215	0.645	1.29
	0.9675	0.215	2.58	64.8225		0.215	0.5375	0.5375
	0.9675	2.365	0.5375	0.9675		0.1075	0.215	0.215
	2.795	8.7075	2.4725	0.43		0.215	3.655	1.6125
	0.1075	0.7525	55.7925	17.7375		0.9675	0.215	1.3975
	3.5475	1.72	2.58	0.3225		1.1825	0.215	1.6125
	4.4075	14.62	8.7075	2.2575		1.29	2.2575	2.9025
	4.3	1.72	3.3325	0.86		0.5375	0.1075	0.5375
	0.215	0.5375	2.0425	10.105		0.9675	0.3225	1.72
	3.01	1.29	5.9125	3.1175		4.4075	1.1825	0.43
	6.02	0.215	299.603	2.9025		4.73	3.7625	1.29
	2.2575	6.7725	4.1925	0.215		2.15	0.3225	2.9025
	1.3975	16.34	0.215	0.7525		0.215	0.86	3.1175
	0.3225	0.7525	13.33	4.8375		0.5375	0.9675	3.44
	0.5375	0.1075	6.1275	1.72		0.215	2.2575	3.655
	0.86	1.72	19.8875	0.5375		0.215	0.43	0.43
	0.86	0.86	3.225	0.86		0.5375	0.86	0.1075
	1.29	1.72	4.8375	3.44		3.3325	1.1825	0.1075
	0.215	3.225	0.7525	1.72		2.2575	0.7525	0.1075
	1.72	1.3975	14.2975	4.4075		0.215	0.43	0.215
	2.58	7.31	6.665	1.29		1.72	0.215	0.5375
	1.29	2.365	5.4825	1.72		0.86	0.645	1.72
	1.1825	1.3975	1.72	0.86		0.3225	0.215	3.655
	0.3225	0.43	0.215	1.075		0.43	3.01	0.1075
	0.215	0.215	3.655	1.72		3.225	0.215	0.645
	0.7525	1.6125	2.795	3.7625		0.3225	0.215	1.29
	0.9675	0.9675	0.645	1.3975		3.225	0.43	0.7525
	1.3975	3.655	0.86	116.53		0.215	1.075	0.645
	2.58	10.6425	1.72	0.3225		0.5375	0.215	2.0425
	1.29	0.9675	19.4575	0.43		0.215	0.86	4.515
	2.2575	0.43	0.43	12.04		1.72	1.935	1.8275
	1.72	0.7525	0.7525	0.7525		0.3225	0.43	0.1075
	0.43	2.2575	0.86	3.87		0.215	0.5375	1.72
	0.7525	4.8375	2.58	1.505		0.215	0.86	0.5375
	0.43	0.215	6.45	0.5375		0.215	0.86	1.3975
	0.5375	1.29	6.45	34.7225		4.73	0.3225	1.8275
	0.3225	1.3975	3.3325	2.58		1.075	0.215	0.43
	0.5375	1.72	5.375	0.5375		0.9675	1.075	0.86
	2.58	0.43	29.025	4.73		0.215	0.5375	0.43
	1.3975	2.2575	42.2475	0.86		1.29	0.215	1.72
	5.4825	9.03	22.145	3.7625		0.1075	0.43	2.2575
	0.215	4.8375	18.92	26.1225		4.1925	0.9675	1.075
	0.215	167.055	4.4075	210.915		0.3225	0.5375	0.43
	2.2575	1.3975	19.78	0.215		2.365	0.5375	0.645
	280.252	31.9275	2.365	19.78		1.1825	0.43	5.16
	2.795	1.075	3.5475	0.5375		1.29	2.6875	3.3325
	21.6075	0.215	8.6	24.8325		5.2675	1.6125	1.29
	0.5375	0.9675	1.505	19.6725		0.5375	0.9675	1.72
	1.3975	1.72	45.15	5.375		1.3975	3.7625	1.72
	0.215	25.585	0.1075	120.4		0.43	0.9675	0.215
	1.29	0.215	9.9975	12.9		0.5375	0.43	3.9775
	0.86	0.5375	0.43	48.805		1.3975	0.5375	0.86
	1.8275	0.86	25.9075	1.72		1.505	2.0425	1.29
	0.9675	1.29	1.29	8.815		1.935	2.365	0.86
	2.2575	0.645	0.5375	2.795		2.9025	1.72	1.1825
	2.15	24.6175	0.645	25.9075		0.215	1.075	2.2575
	0.43	5.805	0.43	38.1625		0.3225	1.6125	1.505
	1.72	0.5375	5.2675	0.645		0.645	1.72	1.505
	8.7075	10.32	0.7525	0.43		2.4725	1.6125	0.9675
	3.225	11.5025	2.0425	5.805		2.0425	2.6875	0.5375
	0.215	1.075	0.9675	2.0425		0.43	0.215	0.1075
	0.3225	1.075	18.3825	1.72		1.29	0.215	0.9675
	0.5375	41.065	0.5375	9.9975		0.1075	0.3225	0.9675
	27.6275	0.43	3.225	16.6625		5.375	0.645	5.9125
	1.29	1.3975	10.965	19.0275		0.86	0.215	0.3225
	0.645	1.72	69.9825	19.6725		0.43	1.075	0.5375
	2.6875	1.72	15.05	3.44		0.43	2.0425	3.01
	0.215	0.215	17.845	32.5725		0.215	1.8275	1.29
	1.72	45.4725	3.1175	1.29		0.43	0.645	0.43
	0.1075	2.2575	1.29	18.1675		0.1075	0.3225	0.215
	1.72	0.1075	0.86	0.215		1.075	0.86	0.215
	2.0425	1.505	3.01	1.29		0.5375	1.075	3.1175
	0.215	9.46	0.5375	2.365		4.945	3.225	0.9675
	2.0425	11.2875	1.29	11.5025		0.5375	0.645	1.29
	0.9675	0.7525	0.9675	0.5375		0.7525	1.8275	3.225
	1.72	1.29	0.86	18.49		2.365	1.6125	0.86
	2.365	1.72	0.5375	0.645		0.215	0.645	0.645
	0.43	0.43	10.2125	12.9		2.0425	0.215	6.1275
	1.29	2.0425	3.3325	0.86		0.5375	1.6125	2.2575
	0.215	1.8275	7.8475	5.6975		1.1825	0.5375	1.8275
	0.215	3.1175	0.9675	0.5375		4.3	0.645	0.86
	1.72	3.5475	4.085	6.3425		1.505	0.215	4.1925
	6.3425	2.795	21.715	0.7525		0.645	0.3225	0.7525
	0.7525	1.6125	23.865	5.16		0.7525	0.7525	0.5375
	1.72	0.215	1.8275	40.3125		0.86	1.29	1.72
	0.9675	12.5775	55.3625	1.29		0.215	1.075	0.5375
	1.29	7.095	9.675	5.6975		4.085	0.43	1.075
	0.43	0.215	35.3675	1.935		4.085	0.5375	2.58
	1.29	2.0425	0.9675	3.01		1.6125	0.1075	0.5375
	0.9675	19.8875	0.43	3.87		0.645	0.215	1.075
	0.9675	5.4825	0.3225	2.58		0.215	3.655	0.5375
	0.43	1.72	1.8275	54.0725		0.5375	0.43	0.5375
	0.215	5.6975	3.44	2.795		3.1175	1.72	6.5575
	1.3975	1.6125	0.5375	0.7525		0.215	1.075	1.505
	0.86	1.29	5.59	3.87		0.215	2.9025	4.4075
	0.86	229.942	546.1	0.9675		3.1175	2.4725	2.58
	0.7525	7.8475	25.155	4.3		4.085	1.505	2.9025
	4.8375	5.0525	0.9675	8.0625		2.4725	0.645	0.5375
	11.7175	35.5825	11.2875	2.0425		2.58	2.15	0.645
	10.32	0.5375	6.3425	56.4375		0.86	0.215	0.5375
	0.215	6.5575	7.525	0.5375		0.645	0.215	1.29
	133.73	6.9875	1.3975	0.9675		2.365	0.215	2.9025
	1.29	0.3225	2.15	10.965		0.86	1.935	0.86
	1.29	2.4725	0.5375	0.9675		3.3325	0.645	0.215
	1.1825	7.8475	0.86	0.86		2.0425	0.86	2.58
	0.43	3.44	0.5375	3.1175		0.645	1.505	0.215
	0.5375	0.9675	0.5375	0.645		0.5375	0.7525	3.1175
	0.215	5.0525	1.3975	82.4525		4.3	1.6125	0.215
	2.58	4.8375	2.15	8.17		4.515	2.58	0.215
	2.0425	2.2575	3.44	20.21		2.365	3.1175	0.86
	0.86	5.0525	0.5375	5.16		3.01	0.9675	0.7525
	0.215	2.795	1.72	4.4075		1.075	0.215	0.5375
	1.72	1.29	16.34	39.99		0.1075	0.1075	3.44
	2.795	0.86	2.58	1.29		3.3325	0.215	2.6875
	2.365	4.085	3.9775	2.0425		1.29	0.215	5.0525
	0.9675	1.1825	2.0425	12.255		0.3225	3.7625	1.72
	3.225	2.365	238.757	13.2225		0.5375	0.215	0.9675
	0.7525	52.3525	132.548	8.385		1.075	1.935	5.805
	0.86	9.9975	4.4075	0.3225		2.58	1.29	0.9675
	0.9675	7.31	1.72	42.355		5.0525	0.215	2.4725
	0.43	2.9025	0.3225	0.645		0.215	0.43	0.86
	2.2575	10.4275	0.5375	10.965		0.1075	0.3225	3.3325
	1.935	5.4825	1.72	1.3975		0.645	1.3975	3.3325
	0.86	2.9025	11.2875	0.43		1.6125	0.215	1.935
	2.0425	1.72	0.5375	37.9475		0.43	0.215	1.3975
	1.075	1.1825	0.1075	24.51		0.5375	3.225	0.3225
	12.9	5.375	3.9775	16.77		2.2575	0.43	3.87
	1.29	1.29	1.29	17.63		3.1175	0.86	5.6975
	0.43	0.9675	0.43	0.5375		2.4725	3.1175	2.58
	0.215	1.935	3.655	3.9775		0.5375	0.43	4.1925
	1.935	3.1175	2.2575	59.555		0.1075	0.215	0.7525
	1.3975	0.9675	12.685	0.7525		3.9775	2.795	0.9675
	0.215	11.5025	1.075	0.5375		0.86	0.7525	0.7525
	1.6125	0.5375	5.2675	28.2725		1.72	0.86	2.58
	0.86	8.4925	5.805	15.8025		2.365	1.29	0.86
	14.19	1.3975	4.945	54.9325		4.945	0.7525	0.86
	1.3975	13.0075	2.0425	4.4075		0.43	1.075	1.29
	2.2575	0.86	5.2675	3.3325		3.1175	0.9675	0.86
	0.43	16.34	0.645	0.5375		1.935	1.1825	1.505
	3.1175	1.1825	8.4925	0.7525		0.43	0.86	0.7525
	6.7725	1.075	4.945	1.6125		0.43	0.9675	2.795
	39.775	5.6975	2.2575	4.4075		0.7525	1.3975	5.2675
	1.72	5.16	2.0425	1.72		1.29	1.3975	0.86
	0.7525	3.7625	4.8375	127.065		1.6125	0.1075	0.215
	0.3225	2.6875	9.1375	13.4375		0.3225	2.4725	0.86
	1.29	13.975	0.5375	1.72		0.43	0.9675	2.9025
	3.655	16.555	10.8575	0.43		3.9775	0.3225	0.5375
	3.225	3.1175	4.3	110.618		4.515	0.215	1.8275
	1.29	0.215	1.72	2.365		0.9675	2.15	0.86
	0.1075	2.365	1.3975	0.7525		3.5475	0.215	2.0425
	5.4825	2.2575	2.0425	23.865		0.215	0.43	1.1825
	13.33	0.86	2.58	37.5175		0.3225	0.5375	3.44
	0.86	3.44	2.2575	2.795		0.43	0.3225	1.72
	1.29	0.215	29.025	2.0425		0.43	0.215	6.3425
	19.35	102.233	0.9675	0.215		1.505	1.3975	0.43
	0.645	2.6875	1.29	25.9075		0.9675	0.215	1.3975
	3.1175	243.81	137.062	0.9675		0.3225	1.29	1.3975
	0.43	0.1075	13.76	0.5375		1.72	0.215	0.645
	1.29	0.86	85.785	4.085		4.4075	1.1825	0.645
	4.3	2.15	9.03	52.46		0.5375	0.215	0.5375
	3.7625	0.43	0.215	1.29		0.9675	2.58	1.29
	2.9025	14.835	12.3625	160.39		1.6125	3.225	3.01
	0.215	0.43	1.3975	0.9675		2.2575	1.29	3.655
	84.1725	0.645	8.0625	23.5425		0.215	3.01	0.7525
	6.665	1.8275	73.96	9.675		0.9675	0.215	1.3975
	1.3975	6.02	0.43	0.5375		1.075	1.1825	1.505
	0.215	0.86	3.9775	9.5675		4.945	0.43	5.2675
	0.7525	3.7625	1.1825	11.61		2.15	2.58	3.225
	0.43	1.29	3.44	23.65		3.225	0.86	1.075
	0.3225	0.86	1.29	0.86		2.795	0.215	0.43
	9.9975	3.44	1.29	0.645		0.43	0.43	2.0425
	0.5375	0.3225	6.02	0.215		0.215	0.215	0.3225
	2.0425	2.0425	0.43	1.3975		1.72	1.8275	0.5375
	2.58	6.7725	13.8675	0.645		3.655	0.645	0.7525
	2.9025	15.1575	39.13	0.9675		1.72	0.215	0.215
	2.2575	0.5375	0.645	14.405		1.72	0.215	2.795
	13.545	0.1075	52.03	0.43		0.43	0.215	0.5375
	6.5575	5.59	22.8975	3.225		2.795	0.43	2.0425
	10.32	0.215	8.0625	0.7525		0.7525	1.6125	1.505
	2.2575	3.87	0.215	7.31		0.1075	0.5375	3.3325
	0.43	5.16	0.5375	17.3075		0.3225	0.86	0.5375
	4.1925	0.5375	2.795	0.86		1.6125	0.1075	1.3975
	1.72	12.685	0.9675	0.5375		1.72	3.3325	1.72
	1.29	1.29	34.185	1.1825		0.86	0.86	1.075
	19.35	9.7825	0.9675	0.86		0.43	0.43	2.6875
	3.44	8.385	15.48	13.6525		0.215	0.1075	0.86
	1.1825	1.29	0.5375	0.7525		2.15	3.1175	0.43
	1.1825	12.255	5.4825	0.3225		0.7525	0.5375	0.3225
	1.29	2.0425	0.3225	9.3525		0.7525	2.4725	1.29
	3.87	39.345	0.215	2.58		3.5475	1.6125	4.945
	57.405	3.01	3.5475	3.1175		0.215	1.6125	4.4075
	0.43	0.7525	0.5375	0.645		0.215	3.44	0.43
	19.135	2.2575	25.9075	1.29		0.645	0.5375	1.1825
	4.1925	1.72	0.9675	2.4725		0.645	0.215	4.8375
	4.73	12.9	2.795	145.34		0.7525	1.1825	3.5475
	0.86	0.5375	6.02	32.7875		1.6125	1.3975	0.3225
	1.72	6.1275	1.72	13.8675		0.3225	0.215	3.225
	1.075	8.9225	1.72	1.72		1.935	3.01	1.505
	1.8275	9.1375	0.9675	19.565		1.3975	0.43	0.5375
	0.5375	6.3425	2.58	2.365		2.795	2.795	5.0525
	0.215	103.308	26.445	1.72		0.645	0.7525	4.515
	3.1175	1.72	0.645	0.43		2.795	1.505	1.3975
	264.02	2.9025	9.3525	1.72		4.3	1.8275	5.16
	0.86	1.1825	1.6125	0.3225		0.1075	2.15	5.4825
	0.86	9.03	8.0625	0.215		1.1825	1.505	0.5375
	0.7525	1.29	109.328	1.72		0.3225	1.8275	5.16
	0.86	6.9875	1.72	4.3		1.505	1.075	4.73
	4.515	2.15	2.365	0.86		0.1075	1.72	1.72
	0.5375	3.87	3.44	1.3975		0.215	0.215	2.2575
	1.1825	2.365	9.7825	0.215		3.9775	1.505	0.215
	17.7375	10.2125	18.705	0.9675		2.58	1.075	1.72
	7.095	34.185	18.92	0.43		1.3975	0.86	2.58
	0.43	5.4825	1.29	0.86		0.215	1.29	4.945
	2.0425	6.3425	5.375	1.29		0.5375	0.5375	1.29
	0.3225	3.3325	1.075	1.1825		3.9775	0.3225	0.215
	3.655	5.375	0.86	4.1925		0.3225	2.58	0.3225
	10.965	0.5375	2.365	1.8275		3.01	0.215	0.3225
	1.1825	0.7525	0.5375	2.0425		0.215	0.43	0.86
	1.6125	0.215	4.6225	12.9		0.7525	0.645	0.7525
	2.365	8.2775	0.9675	4.8375		1.1825	0.86	0.215
	1.29	0.215	13.33	2.58		0.43	1.3975	0.9675
	0.215	1.935	13.975	3.3325		1.075	0.86	0.1075
	10.32	2.365	1.505	1.72		0.215	1.075	0.215
	1.3975	1.72	2.365	15.5875		0.43	3.7625	4.085
	0.215	1.72	2.0425	0.9675		0.3225	0.645	2.4725
	2.4725	0.43	0.43	142.007		0.5375	1.29	3.225
	0.43	8.0625	46.44	9.03		0.215	0.5375	0.215
	6.02	2.58	9.03	1.6125		1.075	2.9025	3.87
	2.365	2.2575	0.86	1.8275		3.1175	0.5375	0.9675
	3.225	0.86	1.505	6.9875		0.215	0.215	0.215
	24.725	0.5375	1.505	139.105		1.075	1.72	0.43
	0.86	1.1825	4.085	0.7525		1.72	0.1075	2.4725
	2.2575	0.86	5.16	49.235		0.215	2.4725	0.7525
	1.1825	0.43	46.7625	1.29		0.43	0.9675	0.43
	1.8275	0.645	4.8375	1.3975		1.6125	3.44	1.505
	2.15	1.29	14.9425	5.0525		0.43	0.3225	0.3225
	2.795	0.9675	22.145	0.7525		0.5375	0.215	0.9675
	2.2575	1.29	11.18	14.7275		0.9675	1.1825	2.365
	5.59	4.1925	43.5375	0.9675		3.1175	0.86	0.3225
	0.43	69.66	4.1925	3.7625		0.215	0.215	1.29
	1.8275	8.7075	0.5375	17.845		0.215	0.5375	1.075
	2.2575	1.3975	22.145	1.29		0.5375	0.1075	0.43
	4.085	0.5375	5.4825	3.3325		2.2575	2.58	0.7525
	2.6875	6.9875	11.825	6.235		1.075	0.645	1.935
	0.7525	1.29	0.86	1.29		1.505	0.645	0.7525
	11.61	7.8475	3.225	66.7575		1.72	0.215	0.9675
	4.6225	0.9675	2.2575	5.805		3.3325	1.505	2.795
	5.9125	44.1825	1.72	142.115		2.15	3.225	0.43
	1.29	2.0425	9.1375	8.17		1.935	0.645	0.9675
	1.3975	1.505	1.8275	0.645		0.3225	0.43	1.29
	1.72	2.795	1.505	15.05		0.5375	0.645	0.7525
	1.3975	1.8275	2.795	11.7175		1.1825	0.7525	0.5375
	0.7525	2.2575	0.5375	5.805		1.3975	0.86	0.3225
	1.3975	7.74	27.4125	0.215		3.7625	0.43	5.9125
	4.3	3.225	1.6125	4.8375		3.44	0.215	0.215
	0.3225	0.43	6.88	26.875		0.7525	1.8275	1.29
	1.3975	4.8375	9.03	80.195		1.72	0.3225	2.0425
	0.43	2.15	2.2575	0.215		1.29	0.1075	1.3975
	1.29	2.15	0.43	1.8275		0.1075	0.215	1.3975
	4.515	0.215	3.01	1.3975		0.5375	0.215	1.075
	7.525	0.215	16.6625	237.468		0.645	0.645	0.9675
	2.9025	0.1075	3.5475	1.72		3.225	0.3225	1.29
	25.0475	1.72	2.58	7.525		0.215	3.44	2.795
	0.7525	7.6325	0.5375	0.3225		3.225	3.1175	2.58
	37.5175	15.695	0.43	133.623		0.215	0.215	1.72
	176.192	0.43	2.2575	2.0425		0.9675	0.43	0.3225
	21.07	4.085	1.3975	0.5375		4.73	2.4725	0.215
	1.29	0.215	1.72	1.29		1.72	1.075	3.1175
	3.225	0.215	0.215	0.86		2.9025	0.43	1.1825
	0.215	6.9875	16.125	0.215		0.43	0.215	0.5375
	0.43	103.415	0.86	1.505		0.215	2.4725	0.215
	28.4875	2.58	7.8475	3.44		0.645	0.215	3.225
	1.29	2.0425	0.7525	11.825		4.1925	0.215	2.795
	1.6125	2.58	2.6875	1.935		0.43	0.3225	1.1825
	3.01	16.985	6.88	0.43		0.5375	1.29	1.6125
	1.505	2.2575	1.29	0.86		0.86	0.3225	1.3975
	4.085	1.8275	107.07	1.1825		4.8375	0.645	2.795
	3.7625	1.075	0.3225	3.01		1.505	0.215	3.01
	0.9675	2.58	0.86	1.3975		1.29	0.1075	2.15
	5.375	9.5675	26.23	15.05		0.43	0.1075	0.43
	100.62	11.0725	0.3225	7.4175		3.1175	0.43	0.9675
	51.0625	0.215	5.16	2.2575		2.795	1.3975	1.72
	7.6325	0.5375	11.61	0.1075		1.505	0.215	0.7525
	5.2675	0.86	3.01	4.6225		1.72	1.3975	0.43
	3.01	0.5375	0.215	1.935		0.215	1.3975	3.9775
	0.43	2.9025	1.075	2.4725		1.3975	0.645	1.935
	0.9675	3.01	0.86	0.5375		0.215	0.1075	0.43
	0.5375	0.7525	0.3225	4.3		2.2575	1.935	1.3975
	0.7525	0.5375	131.795	2.15		0.215	2.15	1.3975
	2.58	5.2675	2.2575	31.7125		0.9675	0.43	1.3975
	0.645	5.6975	3.01	9.1375		1.1825	0.215	2.4725
	3.5475	0.3225	3.01	0.43		0.1075	0.43	1.29
	0.5375	4.515	0.5375	2.15		2.58	0.215	0.7525
	1.29	0.86	10.32	13.33		2.15	0.215	3.44
	0.43	2.365	0.215	0.5375		2.795	0.9675	0.43
	0.5375	2.365	4.3	2.58		0.9675	0.215	0.645
	1.29	2.58	4.515	77.4		2.9025	0.9675	5.6975
	1.72	2.795	7.095	1.505		0.5375	0.43	1.075
	5.59	1.29	0.43	2.2575		3.9775	0.43	2.795
	1.72	0.5375	1.29	0.215		0.645	0.9675	2.4725
	1.29	90.515	60.63	0.5375		4.4075	0.215	0.9675
	1.29	1.72	0.7525	7.6325		0.9675	1.505	1.29
	0.215	1.8275	48.59	37.625		1.505	1.1825	1.29
	0.43	13.76	0.5375	53.965		0.645	0.215	0.215
	1.29	0.9675	0.5375	2.365		0.215	0.215	1.3975
	22.8975	0.86	7.2025	0.215		0.215	1.505	1.505
	143.62	5.16	0.215	2.365		1.8275	0.215	0.86
	2.58	3.87	0.7525	0.9675		1.505	0.215	3.3325
	60.845	0.5375	8.6	1.3975		0.9675	0.215	4.945
	1.72	1.72	22.8975	98.04		2.58	0.645	5.805
	3.01	3.655	2.0425	14.9425		0.5375	2.9025	1.29
	3.44	6.235	0.43	0.215		0.3225	0.43	3.225
	3.01	6.235	0.9675	6.5575		0.7525	1.1825	0.215
	0.5375	2.58	0.215	8.7075		1.8275	0.43	0.215
	0.7525	1.29	0.7525	2.0425		0.215	0.5375	0.215
	0.3225	2.58	0.43	20.1025		3.01	0.43	3.3325
	2.365	1.29	80.84	19.2425		0.5375	0.9675	0.7525
	4.085	2.58	1217.44	0.5375		3.1175	0.86	1.29
	1.72	187.05	0.5375	2.9025		0.645	0.215	0.3225
	2.0425	0.86	0.215	9.1375		5.16	3.5475	3.3325
	9.89	0.9675	1.29	1.3975		0.3225	1.29	2.15
	2.58	3.9775	8.7075	2.9025		0.3225	0.9675	4.4075
	1.29	1.075	1.29	22.6825		0.215	0.3225	0.7525
	0.43	2.795	17.0925	5.9125		2.6875	0.215	0.215
	5.4825	190.167	0.215	0.9675		2.6875	3.1175	5.0525
	41.925	0.9675	0.3225	1.935		0.3225	0.7525	5.2675
	0.1075	1.72	0.9675	9.1375		0.5375	2.4725	0.43
	10.6425	4.8375	3.01	25.2625		2.795	1.075	0.3225
	0.5375	1.3975	2.15	5.59		1.6125	0.215	2.2575
	0.215	0.215	2.4725	3.655		0.645	0.43	0.215
	1.29	0.86	1.72	6.88		0.1075	0.9675	0.215
	6.665	6.1275	1.29	4.085		0.7525	0.215	0.7525
	2.0425	5.0525	6.235	1.29		2.0425	0.5375	0.215
	9.3525	10.4275	2.0425	3.655		3.7625	0.9675	0.5375
	4.6225	2.58	169.528	2.0425		3.3325	2.795	1.72
	95.7825	0.9675	3.5475	7.4175		2.2575	0.215	0.9675
	6.88	0.9675	1.72	1.075		0.215	3.7625	0.215
	0.86	0.215	1.075	3.44		1.29	1.075	1.075
	0.43	35.7975	0.9675	3.87		3.87	0.43	5.375
	0.215	159.315	1.1825	6.9875		0.5375	1.505	2.15
	1.29	0.5375	5.375	0.86		3.655	0.3225	1.29
	0.3225	0.215	1226.9	42.14		0.5375	1.72	0.7525
	4.6225	3.3325	1.29	5.375		1.075	1.29	3.87
	0.86	23.865	27.95	20.5325		3.1175	0.215	2.4725
	1.29	3.7625	0.215	3.01		0.215	3.44	1.29
	0.215	2.0425	0.86	1.8275		1.075	1.72	2.4725
	4.085	0.645	1.075	12.04		0.215	0.5375	1.3975
	0.7525	5.6975	2.9025	3.01		0.43	0.215	2.795
	0.7525	1.29	8.6	58.05		0.1075	0.43	4.085
	4.515	0.215	1.1825	8.6		1.72	2.0425	0.1075
	0.86	1.935	0.86	1.8275		2.9025	2.58	3.01
	0.43	8.0625	3.44	0.5375		1.3975	0.86	0.5375
	2.58	0.86	4.6225	1.29		2.0425	2.15	1.3975
	2.58	3.1175	0.43	0.5375		3.7625	0.215	3.01
	13.0075	1.075	3.655	47.515		3.7625	0.43	1.72
	37.0875	0.5375	0.215	3.44		1.72	2.9025	0.7525
	0.9675	7.525	1.3975	5.9125		0.43	0.1075	2.795
	5.375	0.645	1.935	6.665		2.9025	0.3225	2.365
	1.29	2.58	12.255	4.515		0.5375	0.645	2.2575
	27.95	0.7525	0.215	8.7075		0.43	0.1075	0.43
	0.5375	4.515	1.72	2.9025		0.215	0.86	0.9675
	109.22	174.15	0.215	4.1925		3.5475	3.1175	0.43
	0.86	19.135	0.215	2.2575		1.1825	0.3225	0.3225
	12.255	2.0425	0.5375	0.5375		0.86	3.1175	0.5375
	0.86	0.215	0.215	1.935		0.9675	1.29	0.5375
	2.365	64.5	7.6325	6.235		0.5375	0.7525	2.0425
	1.29	2.0425	0.7525	31.39		0.9675	1.72	2.2575
	0.43	0.7525	0.43	3.655		1.8275	1.3975	0.215
	1.3975	0.215	3.3325	1.1825		3.5475	1.72	0.9675
	15.5875	0.43	0.43	1.29		0.7525	0.5375	2.0425
	0.3225	0.5375	1.3975	8.2775		2.0425	0.43	3.3325
	9.1375	1.505	0.43	2.2575		1.29	2.15	4.6225
	18.5975	3.44	1.29	0.7525		0.3225	0.7525	0.5375
	0.86	1.075	0.5375	12.47		3.3325	1.72	0.3225
	1.3975	15.48	0.5375	6.5575		0.86	1.72	0.86
	1.29	1.29	0.43	14.5125		0.7525	3.01	0.9675
	1.3975	2.58	1.29	259.613		0.3225	1.505	1.075
	0.645	0.7525	0.5375	10.6425		0.5375	0.86	0.215
	2.2575	2.2575	0.7525	0.5375		2.9025	1.1825	1.075
	0.7525	2.15	0.645	19.2425		0.5375	1.8275	2.795
	0.215	0.215	0.215	16.34		0.1075	0.3225	2.795
	3.9775	1.72	2.58	6.02		0.215	1.72	6.235
	1.29	0.7525	0.7525	25.2625		0.215	0.5375	0.5375
	16.8775	6.235	1.3975	7.095		0.215	1.1825	0.9675
	2.0425	1.3975	12.255	1.3975		0.43	2.0425	0.215
	26.3375	1.8275	2.365	40.85		1.29	1.72	0.215
	1.72	3.87	1.505	3.87		0.5375	2.4725	1.8275
	0.5375	2.6875	2.58	3.225		1.29	0.1075	1.075
	2.2575	2.795	236.822	3.01		0.215	0.215	4.73
	15.3725	7.4175	0.215	27.305		1.29	0.645	0.9675
	0.1075	3.7625	13.545	1.935		3.5475	0.5375	0.5375
	1.29	0.7525	1.3975	14.19		0.1075	0.1075	0.9675
	4.3	0.7525	175.655	10.6425		0.1075	0.5375	1.935
	1.3975	0.43	12.04	4.6225		4.1925	2.2575	0.43
	1.29	1.075	1.29	6.3425		1.505	0.43	2.2575
	0.9675	0.215	4.73	0.86		2.0425	1.29	0.3225
	1.29	0.645	1.72	1.505		0.86	0.215	0.215
	1.29	1.29	5.0525	20.5325		0.43	1.505	4.6225
	0.5375	0.215	5.0525	1.29		0.5375	3.01	0.86
	2.0425	4.1925	20.855	18.275		0.1075	0.43	1.075
	0.43	0.43	1.505	0.86		2.0425	1.1825	0.9675
	1.72	5.16	3.7625	2.365		0.9675	0.7525	1.72
	4.945	0.5375	0.9675	0.9675		1.3975	0.5375	4.085
	8.6	720.572	2.365	0.7525		4.4075	0.645	0.5375
	2.2575	0.215	0.43	2.9025		0.1075	3.225	2.365
	1.72	2.4725	7.4175	5.6975		0.5375	0.86	1.29
	7.095	1.29	0.5375	3.5475		3.3325	0.645	0.7525
	0.43	1.1825	0.9675	1.505		0.215	2.58	1.72
	0.43	7.74	0.86	4.945		1.935	0.215	2.4725
	0.215	22.575	4.6225	0.215		3.01	1.29	0.9675
	2.2575	68.2625	0.7525	15.5875		2.2575	1.6125	0.43
	0.43	0.43	2.2575	1.29		2.6875	0.1075	2.365
	2.2575	1.075	5.59	33.0025		0.5375	1.72	6.5575
	0.7525	6.88	3.1175	4.1925		1.8275	0.215	1.29
	1.8275	0.7525	0.215	0.215		0.3225	0.9675	0.5375
	3.01	51.815	0.215	0.43		0.9675	0.215	0.645
	0.43	5.6975	0.43	2.2575		2.365	0.9675	0.5375
	0.215	0.43	0.215	1.29		4.4075	1.3975	0.1075
	4.085	0.43	6.665	0.1075		1.505	0.215	0.215
	0.9675	0.9675	0.645	314.007		0.215	0.7525	2.0425
	7.31	1.6125	0.3225	1.075		4.73	0.3225	0.5375
	2.365	20.425	112.445	0.86		0.86	0.215	0.7525
	4.6225	0.7525	3.225	3.225		1.72	2.795	2.58
	0.7525	1.29	0.3225	0.43		4.3	3.225	0.215
	0.7525	0.215	4.8375	16.555		0.7525	0.3225	4.6225
	0.215	2.6875	517.612	16.77		0.7525	1.505	5.6975
	4.945	1.72	23.5425	11.0725		1.935	1.075	5.59
	1.29	2.4725	0.9675	0.43		0.215	0.215	3.01
	1.29	3.9775	0.86	4.3		0.9675	0.9675	4.515
	0.7525	1.29	0.3225	35.475		1.3975	1.075	6.02
	2.0425	0.9675	13.545	2.15		1.29	1.075	0.3225
	0.86	176.407	0.5375	4.4075		4.6225	1.3975	1.3975
	8.815	2.15	1.075	1.8275		0.215	2.0425	1.29
	0.86	2.795	1.8275	1.935		0.645	1.075	1.505
	3.3325	23.7575	0.7525	11.0725		0.43	2.0425	0.9675
	4.1925	2.365	1.8275	1.505		2.58	1.075	2.795
	3.01	0.215	0.215	11.5025		1.29	0.215	1.72
	6.9875	0.9675	0.9675	0.7525		3.01	2.6875	4.945
	6.5575	2.795	0.9675	6.3425		3.225	0.3225	0.86
	6.45	1.8275	3.44	4.3		4.945	0.9675	0.215
	0.7525	1.3975	7.2025	0.215		0.215	1.935	0.43
	0.43	0.9675	1.3975	2.0425		0.86	1.1825	0.5375
	52.1375	104.168	78.3675	0.3225		0.7525	2.0425	0.9675
	2.795	0.3225	0.215	2.15		2.58	0.215	3.225
	3.9775	114.487	0.86	0.215		0.3225	1.1825	3.655
	1.1825	0.86	1.29	0.3225		1.72	0.3225	1.8275
	5.2675	4.085	0.215	90.1925		0.9675	1.1825	5.4825
	76.325	0.9675	1.29	0.7525		5.2675	0.5375	3.01
	0.43	1.72	1.1825	0.7525		2.365	0.5375	2.2575
	1.29	0.86	286.918	5.375		0.43	0.9675	2.365
	0.43	2.58	26.66	2.795		0.215	0.86	5.375
	4.945	2.795	1.505	52.5675		0.9675	3.5475	3.7625
	1.29	0.43	1.1825	1.29		1.075	0.215	0.5375
	10.965	0.215	0.5375	0.86		0.645	0.215	0.215
	57.405	0.215	29.885	16.125		0.9675	0.215	1.8275
	0.86	0.86	0.7525	3.9775		1.3975	1.29	0.7525
	3.87	116.1	5.375	16.555		0.5375	3.87	1.72
	2.365	10.8575	1.505	6.9875		1.075	0.86	0.43
	4.8375	4.085	3.3325	16.555		0.5375	1.505	2.795
	123.733	0.5375	0.1075	2.0425		0.3225	0.7525	4.4075
	5.59	1.8275	0.86	1.1825		0.5375	0.215	0.7525
	4.3	2.9025	5.6975	3.225		0.7525	0.215	0.215
	4.4075	2.9025	0.9675	0.5375		1.29	0.43	3.1175
	0.9675	3.44	4.6225	0.5375		0.5375	2.9025	1.29
	0.5375	7.2025	14.5125	15.91		3.01	0.43	0.5375
	35.26	1.505	1.72	0.86		0.9675	0.215	0.9675
	1.3975	0.215	47.3	1.3975		0.5375	3.7625	2.365
	3.01	1.29	1.075	42.14		0.1075	0.215	4.4075
	8.2775	9.9975	0.5375	0.645		1.72	0.7525	0.215
	2.0425	4.3	0.645	0.43		2.0425	0.3225	2.0425
	12.5775	0.215	0.215	3.01		1.29	0.5375	2.15
	3.1175	0.7525	1.3975	1.29		1.29	0.1075	0.215
	1.075	0.86	5.4825	6.1275		0.9675	0.43	2.58
	3.87	0.5375	3.87	100.19		0.7525	0.5375	1.3975
	5.59	9.3525	0.645	0.215		1.29	1.6125	0.43
	4.6225	1.29	23.005	0.5375		0.86	0.215	0.5375
	4.945	2.795	6.235	2.2575		0.1075	3.5475	5.805
	1.72	4.945	0.215	10.105		1.29	0.5375	2.0425
	4.3	0.86	10.4275	8.17		1.935	0.86	5.4825
	0.43	19.995	0.215	0.86		0.215	0.1075	2.0425
	1.29	0.3225	0.43	0.1075		0.215	1.72	0.645
	99.8675	0.645	0.86	3.5475		0.7525	0.1075	0.43
	0.5375	2.15	0.9675	5.2675		3.1175	1.935	0.7525
	0.86	2.2575	1.72	152.65		1.29	2.15	3.01
	2.0425	0.5375	0.43	3.3325		0.215	1.075	0.215
	2.0425	3.1175	1290.86	1.72		0.43	1.505	1.8275
	1.72	0.9675	0.5375	5.0525		0.5375	0.215	0.7525
	3.01	0.86	1.29	597.485		0.43	0.86	1.1825
	2.365	0.9675	0.215	368.402		3.225	0.3225	5.9125
	99.545	0.86	1.1825	75.465		0.5375	0.215	1.29
	0.215	0.1075	2.0425	13.4375		0.43	0.7525	1.075
	12.9	9.03	3.655	10.8575		0.9675	1.505	2.365
	6.3425	0.7525	0.9675	18.1675		0.86	0.3225	0.7525
	0.215	0.7525	2.0425	0.5375		0.43	2.795	3.44
	1.72	6.02	0.215	1.72		2.795	1.8275	2.6875
	0.5375	0.1075	0.5375	0.215		0.215	0.9675	1.3975
	5.0525	11.9325	0.645	0.5375		3.225	0.43	1.29
	1.29	0.86	1.72	1.075		1.3975	0.43	2.365
	6.9875	0.215	2.795	11.0725		4.3	0.43	3.9775
	1.72	0.7525	0.215	24.1875		0.215	0.7525	1.075
	3.01	0.5375	1.29	4.085		0.5375	0.215	0.86
	0.5375	48.375	3.225	1.8275		1.29	0.3225	5.16
	6.3425	2.15	8.2775	1.29		0.43	0.43	1.72
	0.5375	0.215	0.645	0.7525		0.86	0.645	2.9025
	0.86	9.9975	2.795	0.7525		4.1925	1.075	4.6225
	0.7525	21.285	0.5375	41.71		0.7525	0.86	0.215
	1.72	2.6875	1.72	7.4175		0.43	0.215	1.8275
	0.43	0.7525	1.505	19.995		2.795	0.215	4.1925
	3.01	0.9675	5.16	4.1925		1.075	3.655	2.365
	13.545	6.88	1.29	4.8375		4.6225	1.6125	1.8275
	0.5375	1.29	3.7625	0.43		0.7525	2.795	0.43
	2.58	11.9325	243.702	8.4925		1.3975	0.7525	2.58
	2.0425	2.15	0.215	2.365		0.43	1.6125	1.505
	1.72	1.1825	2.2575	4.8375		4.73	2.4725	0.5375
	1.72	0.3225	1.72	5.375		0.9675	1.29	1.29
	14.0825	2.0425	2.9025	1.3975		1.3975	0.215	0.215
	1.6125	1.72	0.43	27.09		0.645	0.1075	4.1925
	0.86	2133.77	0.5375	2.6875		1.505	0.215	1.29
	8.815	37.0875	0.43	0.215		0.43	3.87	3.3325
	1.3975	0.7525	0.43	0.7525		0.215	0.3225	4.1925
	0.86	2.0425	0.5375	0.9675		0.1075	0.3225	0.215
	1.72	3.1175	1.72	0.43		4.4075	0.3225	0.43
	0.7525	0.86	0.215	5.16		2.4725	0.7525	2.2575
	0.86	0.5375	1.72	6.02		0.86	1.935	4.085
	32.465	0.215	0.7525	2.4725		0.5375	1.075	1.505
	2.365	1.29	1.72	8.6		3.225	0.5375	3.44
	0.43	22.79	0.1075	258.215		1.075	0.5375	0.86
	2.2575	0.7525	54.0725	3.225		0.7525	3.3325	1.3975
	2.2575	5.2675	10.8575	5.0525		3.7625	1.1825	1.075
	6.235	0.9675	2.2575	0.5375		1.505	0.3225	5.4825
	0.1075	1.505	2.365	3.3325		0.1075	1.72	5.2675
	2.365	1.3975	6.1275	25.0475		0.9675	0.9675	0.5375
	47.1925	1.29	8.9225	7.2025		1.29	1.29	1.935
	13.2225	0.3225	10.6425	5.375		0.3225	1.29	0.5375
	0.9675	1.29	535.028	408.07		4.085	0.43	0.5375
	1.505	0.645	12.255	2.2575		0.5375	3.3325	0.43
	0.7525	0.9675	2.58	0.9675		0.7525	0.5375	0.215
	2.0425	5.2675	1.075	3.5475		3.44	0.86	0.3225
	4.6225	1.075	17.415	0.43		1.29	3.01	3.3325
	12.47	2.365	0.3225	0.215		0.5375	1.1825	5.2675
	1.29	23.3275	3.5475	2.365		1.8275	1.3975	3.1175
	1.29	0.7525	3.1175	0.5375		0.5375	0.43	4.085
	1.29	31.605	0.3225	103.845		0.5375	3.655	2.0425
	1.72	14.7275	1.075	0.5375		0.3225	0.3225	0.645
	1.3975	1.29	5.375	8.17		2.0425	1.3975	1.075
	0.215	0.5375	1.29	4.73		1.075	1.6125	0.215
	0.86	0.645	4.8375	7.6325		0.215	1.1825	0.215
	0.3225	19.2425	7.525	23.22		2.58	0.5375	0.43
	0.5375	0.3225	0.5375	21.3925		5.375	1.8275	0.43
	4.1925	0.86	2.6875	2.15		0.86	0.86	0.43
	1.72	0.86	0.215	0.5375		0.43	0.43	0.5375
	2.2575	1.72	56.545	0.9675		1.72	0.1075	1.3975
	2.0425	1.1825	286.918	0.215		3.87	1.1825	4.1925
	1.29	3.225	2.2575	5.9125		5.375	1.6125	4.1925
	5.375	7.74	0.43	8.17		0.215	0.3225	0.645
	1.29	69.3375	0.215	15.1575		1.1825	0.3225	2.58
	5.16	2.2575	0.9675	13.4375		0.5375	0.215	0.645
	2.0425	8.17	0.86	0.3225		1.3975	0.645	1.8275
	0.3225	1.29	1.8275	1.935		2.9025	0.215	1.29
	4.515	5.16	2.4725	1.6125		0.5375	3.655	3.3325
	0.5375	0.43	1.29	10.2125		0.5375	0.215	1.1825
	31.0675	1.3975	5.16	7.2025		2.58	2.9025	2.365
	1.29	264.342	2.9025	5.6975		2.4725	0.43	0.215
	3.44	2.0425	6.3425	0.215		0.86	0.43	1.29
	0.7525	1.72	2.58	46.01		1.935	0.645	0.86
	4.8375	0.9675	7.31	9.7825		0.5375	0.215	1.3975
	6.235	1.3975	7.6325	365.715		0.86	1.8275	1.1825
	0.5375	1.075	0.215	6.02		3.3325	0.43	0.7525
	3.01	1.72	3.7625	5.375		0.7525	0.3225	0.5375
	0.43	0.3225	0.3225	10.2125		0.43	1.29	2.795
	0.86	8.6	19.78	0.3225		1.72	0.1075	1.29
	2.0425	0.1075	2.0425	0.9675		0.43	0.9675	0.9675
	0.9675	0.215	0.7525	0.9675		0.86	1.8275	2.9025
	0.86	2.365	0.5375	2.0425		0.215	0.645	0.7525
	0.86	1.8275	0.86	1.935		3.44	2.15	2.365
	1.72	1.075	3.01	1.72		1.3975	0.43	4.085
	3.7625	0.215	5.4825	1.72		0.7525	0.1075	2.6875
	0.7525	0.86	1.3975	5.4825		0.86	2.6875	2.2575
	3.44	1.3975	1.72	0.5375		3.9775	1.075	0.1075
	0.3225	1.72	12.685	0.7525		4.945	1.29	0.5375
	1.72	0.5375	0.9675	0.645		0.215	0.645	3.01
	1.72	0.1075	0.7525	3.1175		0.5375	0.5375	3.9775
	2.58	1.72	1.8275	39.56		3.1175	0.86	0.215
	0.215	1.3975	1124.34	14.405		0.3225	0.86	3.225
	2.15	0.215	0.3225	3.87		3.87	0.43	3.44
	1.29	1.3975	0.7525	16.555		1.3975	0.43	0.43
	4.4075	0.645	8.4925	0.43		1.075	0.215	6.45
	0.7525	11.0725	17.63	0.5375		1.935	0.215	1.72
	1.72	4.085	0.645	13.33		1.3975	2.2575	3.87
	1.3975	16.125	197.048	8.17		1.935	1.29	3.7625
	0.86	6.9875	3.655	5.6975		0.43	0.1075	2.0425
	0.86	2.15	0.86	36.2275		1.29	2.795	1.3975
	0.5375	1.72	0.9675	17.0925		0.215	3.225	5.2675
	0.5375	0.215	0.7525	0.215		0.43	0.7525	0.1075
	2.58	0.215	0.5375	75.3575		1.3975	0.86	4.1925
	0.7525	1.29	2.15	28.0575		4.4075	0.7525	5.59
	0.1075	1.29	4.1925	23.22		2.0425	2.2575	0.3225
	4.945	0.7525	1.72	0.215		0.43	1.72	0.43
	3.87	89.3325	7.6325	1.72		1.29	0.9675	0.5375
	3.3325	1.72	16.0175	1.29		2.58	1.29	0.9675
	1.505	2.0425	4.945	294.873		2.58	0.5375	5.0525
	0.5375	2.2575	0.5375	13.76		0.215	0.5375	3.3325
	3.9775	3.3325	1.72	5.805		0.43	0.7525	3.87
	2.15	25.0475	11.5025	5.0525		1.075	2.6875	6.235
	0.645	11.18	0.215	9.675		0.43	0.86	3.44
	0.7525	1.075	0.7525	0.3225		0.5375	3.01	0.215
	7.6325	4.3	5.2675	3.44		0.3225	0.215	1.72
	0.7525	1.72	0.3225	0.7525		0.43	0.215	0.86
	1.29	0.43	3.655	0.5375		0.7525	0.215	3.01
	1.935	0.5375	4.8375	3.3325		1.29	1.72	0.215
	0.43	31.175	0.215	162.11		3.1175	0.645	4.945
	1.29	8.7075	0.5375	21.07		0.86	3.225	4.73
	0.86	1.29	8.4925	18.8125		3.5475	0.5375	1.29
	2.795	6.3425	2.0425	1.505		1.29	1.72	0.7525
	0.3225	2.2575	0.86	23.005		1.3975	2.4725	1.72
	0.3225	17.845	1.3975	16.8775		5.375	1.72	3.225
	0.7525	0.5375	17.3075	1.3975		2.365	1.29	1.29
	0.7525	2.2575	0.43	933.207		1.505	1.72	0.215
	2.365	2.9025	1.29	0.3225		4.1925	0.5375	2.0425
	1.72	0.215	0.86	13.0075		4.1925	0.645	0.43
	0.5375	3.225	6.45	1.3975		4.6225	0.5375	1.3975
	12.9	3.87	0.43	0.215		1.6125	1.29	0.86
	0.86	0.215	0.5375	5.16		0.215	0.3225	1.075
	4.8375	9.9975	0.86	0.215		0.86	0.7525	0.215
	0.1075	3.3325	0.215	0.1075		3.5475	0.43	0.1075
	493.533	1.8275	84.8175	3.1175		0.43	0.86	0.645
	1.505	7.31	2.15	0.5375		2.15	1.72	0.9675
	23.9725	0.3225	83.7425	1.29		5.2675	0.43	1.075
	8.0625	0.3225	0.215	0.215		0.9675	0.86	0.215
	2.795	0.86	1.075	5.4825		0.1075	0.3225	0.215
	0.9675	4.1925	1.6125	0.7525		3.87	1.72	2.2575
	6.9875	5.805	2.6875	0.86		0.215	3.3325	0.86
	1.8275	8.4925	5.2675	2.795		0.3225	0.7525	1.3975
	78.69	3.225	1.075	4.6225		4.3	0.5375	0.3225
	11.395	3.9775	4.515	5.6975		0.215	0.215	1.075
	10.75	1.72	2.6875	2.6875		0.86	0.43	2.2575
	2.2575	4.1925	28.4875	1.29		0.215	0.43	5.6975
	121.045	2.15	8.0625	1.29		1.075	0.1075	0.3225
	1.3975	0.9675	3.655	0.9675		2.58	2.2575	1.8275
	3.3325	1.075	5.4825	10.105		0.43	0.215	0.86
	0.215	0.3225	18.49	1.72		0.215	1.075	0.86
	122.12	1.8275	1.72	1.29		0.215	1.3975	1.72
	0.5375	6.235	2.9025	0.9675		0.215	0.3225	2.795
	1.29	13.76	15.265	7.525		2.9025	2.9025	0.215
	8.17	1.72	2.4725	2.58		0.645	1.3975	1.29
	4.1925	4.8375	1.8275	7.8475		2.0425	0.5375	0.645
	1.72	23.22	579.533	17.9525		1.29	0.3225	4.4075
	29.3475	13.8675	0.215	3.5475		4.085	1.72	2.2575
	1.72	0.43	13.0075	12.5775		0.3225	2.9025	0.5375
	0.3225	2.2575	1.29	13.8675		0.43	2.2575	0.86
	22.2525	0.645	4.515	22.0375		1.1825	1.075	0.5375
	0.215	0.645	0.9675	0.215		0.9675	0.215	0.7525
	1.29	9.5675	0.215	1.29		0.43	0.215	2.795
	3.3325	141.04	1.935	0.215		3.01	1.72	4.8375
	4.085	10.32	0.7525	0.215		0.43	1.3975	4.1925
	13.76	0.5375	0.5375	3.44		0.7525	0.5375	2.58
	0.43	21.1775	2.58	12.47		5.59	0.86	0.215
	1.72	1.72	0.43	1.3975		0.215	0.43	0.86
	0.215	8.6	0.9675	17.9525		0.215	0.5375	2.0425
	0.86	308.31	1.8275	0.43		1.505	2.2575	0.215
	0.7525	4.515	0.86	4.085		0.3225	0.43	3.7625
	1.1825	31.82	1.3975	1.3975		0.5375	0.5375	0.5375
	3.44	2.365	1.3975	30.8525		5.2675	0.86	0.43
	2.2575	14.0825	0.7525	0.9675		0.43	2.0425	0.215
	1.505	14.2975	2.9025	1.72		2.58	1.3975	0.5375
	0.215	2.2575	22.8975	1.29		0.5375	0.1075	1.29
	4.945	1.72	7.955	19.135		0.3225	0.7525	5.375
	3.44	16.6625	1.075	7.095		3.01	0.43	0.215
	0.215	0.645	0.7525	2.365		0.3225	0.43	0.43
	3.7625	3.9775	0.5375	1.8275		5.805	0.86	5.59
	1.29	7.955	51.7075	0.5375		4.73	2.58	3.655
	7.74	1.29	11.5025	0.86		1.72	2.0425	0.3225
	0.215	0.43	2.0425	1.1825		1.72	0.9675	0.7525
	1.72	0.43	4.8375	2.795		4.6225	0.43	1.3975
	2.4725	0.43	329.702	2.795		4.8375	0.43	2.795
	1.72	11.7175	0.5375	4.1925		1.8275	0.215	0.9675
	9.245	0.645	8.385	4.085		0.86	0.215	0.3225
	2.58	3.3325	0.86	1.29		5.16	0.7525	0.7525
	0.5375	4.3	12.255	2.0425		3.225	1.72	0.215
	3.3325	2.15	0.9675	0.5375		0.215	0.215	0.9675
	1.935	17.5225	4.515	16.985		1.935	1.505	0.215
[truncated: 7,667 more rows]

## Sheet: Extended Data Fig. 5D
		NSP13 siCTRL			NSP13 siLC3B			NSP13 siBECN1
	BECN1/Vinculin	0.802289	0.843486	0.786736	0.779906	0.751972	0.788708	0.0482896	0.284173	0.0357089
	LC3/Vinculin	1.09305	0.743214	1.4348	0.0733323	0.159255	0.302485	1.03054	1.11272	1.42669
