# Supplementary material for: SARS-CoV-2 infection induces DNA damage, through CHK1 degradation and impaired 53BP1 recruitment, and cellular senescence
Source: Nat Cell Biol. 2023 Mar 9;25(4):550–64. doi: 10.1038/s41556-023-01096-x (PMC10104783; doi:10.1038/s41556-023-01096-x)
Supplement: Source Data Extended Data Fig. 6 — Statistical source data. [file 41556_2023_1096_MOESM28_ESM.xlsx]

## Sheet: Extended Data Fig. 6B
	gammaH2AX		53BP1
	V-	V+	V-	V+
	1	0	0	0
	0	2	1	0
	2	3	0	0
	0	1	4	0
	1	0	0	0
	0	0	0	0
	1	0	2	0
	0	0	1	0
	0	0	0	0
	0	0	0	0
	0	0	1	0
	0	0	0	0
	0	0	2	0
	1	0	1	0
	0	0	1	0
	0	1	3	1
	0	2	0	0
	0	0	2	0
	0	0	2	0
	0	0	0	0
	0	0	0	0
	0	0	0	0
	0	1	0	2
	0	0	1	0
	0	0	3	0
	0	0	0	0
	0	1	0	0
	0	0	0	1
	0	0	0	0
	1	0	0	0
	0	0	0	0
	0	0	0	0
	2	0	1	1
	0	1	1	0
	0	0	0	0
	0	0	3	0
	0	1	2	0
	0	0	1	0
	0	0	0	0
	0	0	0	0
	0	2	0	0
	0	0	0	0
	0	0	1	0
	0	0	0	2
	0	0	0	0
	0	0	1	1
	0	0	0	0
	0	0	0	0
	0	1	0	0
	0	1	0	0
	0	0	0	0
	0	0	0	0
	0	0	0	0
	0	0	0	0
	2	0	0	0
	0	0	0	0
	0	5	5	0
	0	2	0	1
	0	0	1	0
	0	0	3	0
	1	0	1	0
	0	6	2	0
	0	1	3	0
	0	0	0	0
	0	0	0	0
	0	7	2	0
	2	4	1	0
	0	10	2	0
	0	11	3	0
	0	9	0	0
	0	9	2	0
	0	0	1	2
	0	0	1	0
	0	6	1	0
	0	7	3	0
	0	19	3	0
	0	22	1	0
	0	4	0	0
	0	8	2	0
	0	7	0	0
	0	3	0	4
	0	0	2	2
	0	5	1	0
	0	0	0	0
	2	0	4	0
	0	4	0	0
	1	7	2	0
	0	5	1	0
	2	3	0	0
	1	5	3	1
	0	5	1	0
	1	17	2	0
	1	8	1	0
	1	19	1	0
	0	5	0	1
	0	0	5	0
	0	2	0	0
	0	8	4	0
	0	3	2	0
	1	0	0	0
	1	0	0	1
	0	0	0	0
	1	8	1	0
	0	0	0	0
	0	6	0	0
	1	10	0	0
	1	1	0	1
	0	1	0	0
	0	5	0	0
	0	9	0	0
	0	8	1	0
	0	7	0	0
	0	22	1	0
	2	5	5	0
	0	1	2	0
	0	0	3	0
	0	0	1	4
	0	0	4	4
	0	9	2	2
	0	5	2	4
	0	1	2	1
	0	5	1	1
	0	2	0	1
	0	2	3	1
	0	18	2	2
	0	8	3	0
	0	3	1	0
	0	20	6	4
	0	1	6	0
	0	1	5	2
	0	9	2	0
	0	17	4	2
	0	11	0	3
	0	3	0	0
	0	7	3	2
	0	13	0	0
	0	0	0	4
	0	1	3	0
	0	17	4	0
	0	0	6	0
	0	16	4	2
	0	7	1
	0	7	1
	0	13	4
	0	14	0
	0	14	2
	0		0
	0		0
	0		1
	0		0
	0		2
	0		0
	0		6
	0		0
	0		4
	1		0
	0		0
	0		2
	0		1
	0		7
	0		5
	1		5
	1		0
	0		3
	0		4
	0		0
	1		0
	1		2
	0		0
	1		7
	2		5
	1		1
	0		0
	0		1
	1		0
	2		0
	2		4
	0		0
	1		0
	0		0
	2		5
	0		0
	0		4
	0		3
	0		0
	2		3
	1		0
	1		3
	1		0
	0		0
	1		0
	0		0
	0		0
	0		0
	0		1
	0		5
	0		0
	1		0
	2		0
	0		0
	0		0
	2		1
	1		1
	1		0
	2		0
	0		1
	1		0
	0		5
	0		3
	2		4
	0		2
	0		4
	0		2
	0		0
	0		6
	0		1
	0		2
	1		1
	0		3
			0
			1
			4
			2
			0
			2
			0
			0
			0
			2
			0
			0
			3
			0
			0
			0
			0
			0
			1
			4
			2
			1
			7
			4
			6
			3
			1
			4
			3
			5
			6
			6

## Sheet: Extended Data Fig. 6C
	53BP1/Tubulin
	V–			V+ 1h			V+ 24h			V+ 48h
	1	1	1	1.53838	1.63903	1.0482	1.63286	1.03548	1.03365	1.31308	0.50458	0.815918

## Sheet: Extended Data Fig. 6D
	Time (min)	BSA						Nprotein
	0	32	36	40	45	31	37	45	21	28	22	36	27
	50	25	22	49	29	28	22	27	8	7	2	19	3

## Sheet: Extended Data Fig. 6G
		30 min								2 hours								24 hours
	RNA conc (ng/uL)	V-				V+ 48h				V-				V+ 48h				V-				V+ 48h
	0	-0.001	0	-0.005	0.003	0.004	-0.001	-0.005		0.007	0.007	0.001	0.004	0.003	0.004	0.001		0.004	-0.003	0.006	0.003	0.002	0.001	0.006
	0.75	0	0	-0.002	0.012	0.003	0.01	0.001	0.006	0.003	0.006	0.01	0.004	0.005	0.003	0	0.002	0.001	-0.002	-0.002	0.004	-0.003	-0.001	-0.001	0.004
	1.5	0.006	0.013	0.004	0.011	0.007	0.013	0.004	0.011	0.008	0.011	0.005	0.022	0.009	0.003	0.007	0.007	0	-0.001	0.003	0.014	-0.001	-0.001	0	0.009
	3	0.007	0.014	0.013	0.017	0.017	0.016	0.012	0.027	0.007	0.01	0.01	0.021	0.018	0.004	0.008	0.02	0.005	-0.001	-0.002	0.005	0.004	0	0.001	0.001
	6	0.019	0.023	0.036	0.034	0.024	0.029	0.023	0.047	0.011	0.021	0.02	0.032	0.009	0.011	0.012	0.033	0.005	0	0.007	0.018	0	0.002	0.02	0.004
	12	0.05	0.043	0.072	0.049	0.051	0.046	0.051	0.081	0.026	0.028	0.03	0.027	0.015	0.008	0.016	0.04	-0.002	-0.001	0.009	0.005	0.001	0.003	0.001	0.028
	25	0.063	0.054	0.088	0.091	0.057	0.05	0.077	0.135	0.026	0.028	0.021	0.058	0.018	0.009	0.017	0.03	-0.002	-0.001	0.002	0.001	0	0.001	0.004	0.01
	50	0.067	0.068	0.103	0.106	0.059	0.061	0.108	0.146	0.029	0.029	0.028	0.04	0.03	0.019	0.029	0.026	0.01	0.017	0.001	0.007	0.008	0.001	0.002	0.005

## Sheet: Extended Data Fig. 6K
	nucleocapsid
	V-		V+
	nucleus	cytoplasm	nucleus	cytoplasm
	0.691	1.54	4.827	13.328
	0.388	0.211	10.012	13.269
	0.931	0.039	6.992	12.022
	0.548	0.049	7.35	10.911
	0.612	0.607	8.994	9.278
	0.784	0.327	11.15	11.009
	0.47	0.11	7.259	12.555
	0.942	0.592	12.66	93.99
	0.93	1.097	46.841	9.636
	0.905	0.473	8.125	6.701
	1.041	0.721	6.37	113.87
	0.84	1.604	101.908	9.577
	0.8	1.064	1.565	3.897
	1.147	0.654	23.714	27.71
	0.054	0.057	23.669	39.974
	0.03	0.015	25.232	53.408
	0.109	0.101	27.256	98.614
	0.21	0.266	2.16	4.207
	0.103	0.122	1.616	16.839
	0.097	0.064	2.984	9.196
	0.225	0.2	9.838	24.989
	0.282	0.215	7.871	7.947
	0.159	0.19	8.297	25.868
	0.18	0.414	11.658	24.656
	0.239	0.197	11.951	43.531
	0.115	0.17	8.908	29.637
	0.334	0.192	10.272	23.647
	0.437	0.607	11.608	14.566
	0.408	0.487	15.671	19.538
	0.361	0.093	9.011	22.659
	0.552	0.054	19.764	92.701
	0.374	0.443	3.635	3.712
	0.551	0.415	2.759	12.604
	0.309	0.337	5.018	16.962
	0.405	0.192	4.912	5.692
	0.247	0.202	3.933	21.701
	0.614	0.904	7.649	16.592
	0.292	0.3	10.104	17.08
	0.386	0.58	6.307	9.685
	0.826	0.653	6.214	14.356
	0.538	0.69	7.87	22.356
	0.82	0.631	4.232	10.811
	0.497	0.624	28.119	73.479
	0.703	0.654	2.432	3.216
	0.439	0.507	14.188	83.387
	0.73	0.91	5.348	10.152
	0.392	0.356	4.989	5.442
	0.56	1.449	26.387	60.109
	0.604	0.786	26.564	63.45
	0.89	1.611	28.286	58.002
	0.668	0.804	40.178	73.361
	0.892	1.582	25.736	52.52
	0.759	2.496	23.97	66.209
	0.873	0.671	19.467	78.701
	0.869	1.285	24.353	58.068
	0.795	0.714	32.313	43.351
	0.023	0.189	20.856	42.972
	0.112	0.084	14.784	37.552
	0.097	0.08	22.587	73.767
	0.041	0.147	19.259	68.093
	0.081	0.221	20.019	65.207
	0.436	0.208	4.665	8.031
	0.103	0.059	3.359	3.459
	0.18	0.247	5.236	27.043
	0.106	0.36	29.524	74.093
	0.127	0.189	6.095	5.387
	0.211	0.126	4.582	5.657
	0.143	0.323	5.038	8.131
	0.17	0.431	7.067	9.518
	0.128	0.057	2.858	3.244
	0.189	0.689	2.086	2.935
	0.094	0.304	4.077	12.505
	0.214	0.104	3.719	5.598
	0.104	0.104	4.32	6.838
	0.193	0.131	3.164	6.95
	0.242	0.249	8.349	14.24
	0.245	0.157	3.323	4.881
	0.774	0.629	4.135	14.863
	1.566	0.476	9.229	20.294
	0.298	0.211	17.677	29.83
	0.292	0.475	4.2	6.709
	0.204	0.339	13.41	38.608
	0.627	0.434	19.274	23.406
	0.246	0.329	12.691	39.682
	0.079	0.246	14.521	16.447
	0.174	0.294	3.09	6.803
	0.173	0.14	10.055	51.258
	0.184	0.225	31.317	71.843
	0.232	0.13	38.91	63.38
	0.768	0.113	41.752	87.199
	0.398	0.31	20.794	45.465
	0.298	0.621	31.859	87.708
	0.237	0.133	50.95	84
	0.178	0.151	5.385	6.474
	0.314	0.476	3.992	7.2
	0.682	1.974	6.229	8.197
	1.057	1.181	5.496	10.597
	0.861	0.917	4.969	7.633
	0.674	0.929	5.081	16.094
	0.931	0.681	5.557	18.902
	0.996	0.539	25.89	67.493
	0.724	0.578	27.887	54.002
	1.08	0.693	2.134	2.552
	0.008	0.045	25.782	26.128
	0.081	0.105	25.695	38.661
	0.016	0.049	20.507	54.934
	0.051	0.171	21.79	95.66
	0.21	0.157	28.877	60.599
	0.109	0.093	22.145	71.398
	0.181	0.196	22.001	57.49
	0.122	0.06	12.092	35.796
			22.75	55.456
			20.435	55.262
			3.558	2.762
			34.427	66.391
			23.539	51.61
			20.402	88.134
			3.878	16.489
			4.145	6.395
			5.265	12.678
			15.527	35.133
			3.898	9.235
			23.022	38.422
			19.572	26.403
			20.048	37.151
			14.842	19.331
			4.882	4.285
			19.006	28.917
			14.355	25.59
			14.52	17.22
			21.718	29.808
			16.852	67.162
			81.84	159.624
			11.184	60.679
			28.541	73.015
			3.758	6.391
			29.519	62.939
			43.884	76.536
			44.642	82.726
			17.36	61.873
			27.068	70.398
			2.801	3.697
