# Supplementary material for: SARS-CoV-2 infection induces DNA damage, through CHK1 degradation and impaired 53BP1 recruitment, and cellular senescence
Source: Nat Cell Biol. 2023 Mar 9;25(4):550–64. doi: 10.1038/s41556-023-01096-x (PMC10104783; doi:10.1038/s41556-023-01096-x)
Supplement: Source Data Extended Data Fig. 7 — Statistical source data. [file 41556_2023_1096_MOESM30_ESM.xlsx]

## Sheet: Extended Data Fig. 7A
	Days	PBS			SARS-CoV-2
	-1	100	100	100	100	100	100
	1	100.5	102.4	98.5	101.3	99.6	100.5
	2	96.1	103.8	105.9	101.7	101.2	100.5
	3	97.6	98.1	97.1	97.5	100.4	102
	4	101.4	100.5	98	100	102.9	105.1
	5	101.9	101.4	98	89.1	101.7	97
	6	104.3	105.2	100.5	87.8	98.8	90.4
	7	103.4	104.8	99.5	83.2	87.6	92.4

## Sheet: Extended Data Fig. 7B
	PBS			SARS-CoV-2
	1	1	1	40100	407	25700

## Sheet: Extended Data Fig. 7D
		𝛄H2AX
		NI			IR
		5.95	1.08	1.14	48.78	60.53	48.98
		53BP1
		NI			IR
		0	3.7	1.43	54.41	55.71	43.24

## Sheet: Extended Data Fig. 7F
	p16
	PBS	SARS-CoV-2
	1.2	5.45
	1.96	4.53
	2.25	5.62
	1.66	4.55
	2.29	3.91
	2.12	4.68
	p21
	PBS	SARS-CoV-2
	0.178625	4.07615
	0.19685	4.34143
	0.254323	3.0684
	0.264628	3.49292
	0.248509	2.71399
	0.285878	5.76271
