# Supplementary material for: SARS-CoV-2 infection induces DNA damage, through CHK1 degradation and impaired 53BP1 recruitment, and cellular senescence
Source: Nat Cell Biol. 2023 Mar 9;25(4):550–64. doi: 10.1038/s41556-023-01096-x (PMC10104783; doi:10.1038/s41556-023-01096-x)
Supplement: Source Data Extended Data Fig. 8 — Statistical source data. [file 41556_2023_1096_MOESM31_ESM.xlsx]

## Sheet: Extended Data Fig. 8B
	p16			p21
	non-COVID	COVID		non-COVID	COVID
	0.72	5.92		0	6.06827
	0	2.35		0.318111	1.48483
	2.49	2.15		0	2.91386
	0.37	7.79		0	1.77377
	0	2.52		0.951379	2.81807
					1.6968
					1.33627
					3.25864
					1.95043
					1.7182
